# Supplementary material for: Oil price uncertainty, oil pricing reform, and corporate profitability: The case of China
Source: PLoS One. 2024 Feb 2;19(2):e0297554. doi: 10.1371/journal.pone.0297554 (PMC10836706; doi:10.1371/journal.pone.0297554)
Supplement: S1 Data — (ZIP) [file pone.0297554.s001.zip]

Archive with 3 entries (3 files):
- Crude Oil WTI Futures prices.xls
- OVX INDEX.xls
- CHINAFIRMS_ORGINALDATA.xlsx
