# Supplementary material for: Oil price uncertainty, oil pricing reform, and corporate profitability: The case of China
Source: PLoS One. 2024 Feb 2;19(2):e0297554. doi: 10.1371/journal.pone.0297554 (PMC10836706; doi:10.1371/journal.pone.0297554)
Supplement: S1 Data — (ZIP) [file pone.0297554.s001.zip › Crude Oil WTI Futures prices.xls]

## Sheet: Crude Oil WTI Futures Historica
Date	Price
2007-01-02	57.3
2007-01-03	62
2007-01-05	64.4
2007-01-06	65.08
2007-01-08	76.53
2007-01-10	80.24
2007-01-11	93.49
2007-02-01	61.05
2007-02-02	59.02
2007-02-03	61.64
2007-02-04	65.94
2007-02-05	63.68
2007-02-07	71.09
2007-02-08	76.86
2007-02-10	80.05
2007-02-11	95.93
2007-03-01	58.32
2007-03-04	64.64
2007-03-05	63.19
2007-03-07	71.41
2007-03-08	75.48
2007-03-10	79.94
2007-03-12	89.31
2007-04-01	55.59
2007-04-04	64.38
2007-04-05	61.93
2007-04-06	66.21
2007-04-09	75.08
2007-04-10	81.44
2007-04-12	88.32
2007-05-01	56.31
2007-05-02	58.74
2007-05-03	60.07
2007-05-04	64.28
2007-05-06	65.61
2007-05-07	71.81
2007-05-09	75.73
2007-05-10	81.22
2007-05-11	93.98
2007-05-12	87.49
2007-06-02	58.88
2007-06-03	60.69
2007-06-06	65.96
2007-06-07	72.81
2007-06-08	72.06
2007-06-09	76.3
2007-06-11	96.7
2007-06-12	90.23
2007-07-02	57.71
2007-07-03	61.82
2007-07-05	61.47
2007-07-06	66.93
2007-07-08	72.42
2007-07-09	76.7
2007-07-11	96.37
2007-07-12	88.28
2007-08-01	56.09
2007-08-02	59.71
2007-08-03	61.64
2007-08-05	62.26
2007-08-06	64.76
2007-08-08	72.15
2007-08-10	79.02
2007-08-11	95.46
2007-09-01	55.64
2007-09-02	59.89
2007-09-03	60.05
2007-09-04	61.51
2007-09-05	61.55
2007-09-07	72.19
2007-09-08	71.59
2007-09-10	80.26
2007-09-11	96.32
2007-10-01	54.02
2007-10-04	61.89
2007-10-05	61.81
2007-10-07	72.81
2007-10-08	71.47
2007-10-09	77.49
2007-10-10	81.3
2007-10-12	87.86
2007-11-01	51.88
2007-11-04	62.01
2007-11-05	62.37
2007-11-06	65.97
2007-11-07	72.56
2007-11-09	78.23
2007-11-10	83.08
2007-11-12	90.02
2007-12-01	52.99
2007-12-02	57.81
2007-12-03	58.91
2007-12-04	63.85
2007-12-06	65.35
2007-12-07	72.5
2007-12-09	79.91
2007-12-10	83.69
2007-12-11	94.62
2007-12-12	94.39
2008-01-02	88.96
2008-01-04	100.98
2008-01-05	112.52
2008-01-07	140.97
2008-01-08	125.1
2008-01-10	98.53
2008-01-12	49.28
2008-02-01	99.62
2008-02-04	104.83
2008-02-05	116.32
2008-02-06	127.76
2008-02-07	143.57
2008-02-09	109.71
2008-02-10	93.97
2008-02-12	46.96
2008-03-01	99.18
2008-03-03	102.45
2008-03-04	103.83
2008-03-06	124.31
2008-03-07	145.29
2008-03-09	109.35
2008-03-10	93.88
2008-03-11	63.91
2008-03-12	46.79
2008-04-01	97.91
2008-04-02	90.02
2008-04-03	99.52
2008-04-04	106.23
2008-04-06	122.3
2008-04-08	121.41
2008-04-09	107.89
2008-04-11	70.53
2008-04-12	43.67
2008-05-02	88.41
2008-05-03	104.52
2008-05-05	119.97
2008-05-06	127.79
2008-05-08	119.17
2008-05-09	106.23
2008-05-11	65.3
2008-05-12	40.81
2008-06-02	87.14
2008-06-03	105.47
2008-06-05	121.84
2008-06-06	138.54
2008-06-08	118.58
2008-06-10	87.81
2008-06-11	60.77
2008-07-01	95.09
2008-07-02	88.11
2008-07-03	105.15
2008-07-04	109.09
2008-07-05	123.53
2008-07-07	141.37
2008-07-08	120.02
2008-07-10	90.06
2008-07-11	61.04
2008-08-01	96.33
2008-08-02	91.77
2008-08-04	108.5
2008-08-05	123.69
2008-08-07	136.04
2008-08-08	115.2
2008-08-09	106.34
2008-08-10	88.95
2008-08-12	43.71
2008-09-01	95.67
2008-09-04	110.87
2008-09-05	125.96
2008-09-06	134.35
2008-09-07	136.05
2008-09-09	103.26
2008-09-10	86.59
2008-09-12	42.07
2008-10-01	93.71
2008-10-03	107.9
2008-10-04	110.11
2008-10-06	131.31
2008-10-07	141.65
2008-10-09	102.58
2008-10-10	77.7
2008-10-11	62.41
2008-10-12	43.52
2008-11-01	92.69
2008-11-02	93.59
2008-11-03	108.75
2008-11-04	110.14
2008-11-06	136.38
2008-11-07	145.08
2008-11-08	114.45
2008-11-09	100.87
2008-11-11	59.33
2008-11-12	47.98
2008-12-02	92.78
2008-12-03	109.92
2008-12-05	124.23
2008-12-06	136.74
2008-12-08	113.01
2008-12-09	101.18
2008-12-11	56.16
2008-12-12	46.28
2009-01-04	48.39
2009-01-05	53.2
2009-01-06	68.58
2009-01-07	69.31
2009-01-09	68.05
2009-01-10	70.82
2009-01-12	78.37
2009-02-01	46.34
2009-02-02	40.08
2009-02-03	40.15
2009-02-04	52.64
2009-02-06	68.55
2009-02-07	66.73
2009-02-09	68.05
2009-02-10	69.95
2009-02-11	78.13
2009-02-12	76.6
2009-03-02	40.78
2009-03-03	41.65
2009-03-04	52.51
2009-03-06	66.12
2009-03-08	71.58
2009-03-09	67.96
2009-03-11	79.6
2009-03-12	76.46
2009-04-02	40.32
2009-04-03	45.38
2009-04-05	54.47
2009-04-06	68.81
2009-04-08	71.42
2009-04-09	68.02
2009-04-11	80.4
2009-04-12	75.47
2009-05-01	48.81
2009-05-02	41.17
2009-05-03	43.61
2009-05-05	53.84
2009-05-06	68.44
2009-05-08	71.97
2009-05-10	70.41
2009-05-11	79.62
2009-06-01	48.58
2009-06-02	40.17
2009-06-03	45.52
2009-06-04	51.05
2009-06-05	56.34
2009-06-07	64.05
2009-06-08	71.94
2009-06-10	70.88
2009-06-11	77.43
2009-07-01	42.63
2009-07-04	49.15
2009-07-05	56.71
2009-07-07	62.93
2009-07-08	70.93
2009-07-10	69.57
2009-07-12	73.93
2009-08-01	41.7
2009-08-04	49.38
2009-08-05	58.63
2009-08-06	68.09
2009-08-07	60.14
2009-08-09	71.1
2009-08-10	71.69
2009-08-12	72.62
2009-09-01	40.83
2009-09-02	39.56
2009-09-03	47.07
2009-09-04	52.24
2009-09-06	70.01
2009-09-07	60.41
2009-09-09	71.31
2009-09-10	71.77
2009-09-11	79.43
2009-09-12	70.67
2009-10-02	37.55
2009-10-03	45.71
2009-10-06	71.33
2009-10-07	59.89
2009-10-08	70.6
2009-10-09	71.94
2009-10-11	79.05
2009-10-12	70.54
2009-11-02	35.94
2009-11-03	42.33
2009-11-05	58.5
2009-11-06	72.68
2009-11-08	69.45
2009-11-09	69.29
2009-11-11	79.28
2009-11-12	69.87
2009-12-01	37.59
2009-12-02	33.98
2009-12-03	47.03
2009-12-05	58.85
2009-12-06	72.04
2009-12-08	70.16
2009-12-10	73.27
2009-12-11	76.94
2010-01-02	74.43
2010-01-03	78.7
2010-01-04	84.87
2010-01-06	72.58
2010-01-07	72.95
2010-01-09	73.91
2010-01-10	81.58
2010-01-11	82.95
2010-01-12	86.75
2010-02-02	77.23
2010-02-03	79.68
2010-02-06	72.86
2010-02-07	72.14
2010-02-08	81.34
2010-02-09	75.02
2010-02-11	83.9
2010-02-12	88
2010-03-02	76.98
2010-03-03	80.87
2010-03-05	86.19
2010-03-06	74.61
2010-03-08	82.55
2010-03-09	74.6
2010-03-11	84.69
2010-03-12	89.19
2010-04-01	81.51
2010-04-02	73.14
2010-04-03	80.21
2010-04-05	82.74
2010-04-06	71.51
2010-04-08	82.47
2010-04-10	81.47
2010-04-11	86.49
2010-05-01	81.77
2010-05-02	71.19
2010-05-03	81.5
2010-05-04	86.62
2010-05-05	79.97
2010-05-08	82.01
2010-05-10	82.82
2010-05-11	86.85
2010-06-01	83.18
2010-06-04	86.84
2010-06-05	77.11
2010-06-07	71.98
2010-06-08	80.7
2010-06-10	83.23
2010-06-12	89.38
2010-07-01	82.66
2010-07-04	85.88
2010-07-05	75.11
2010-07-06	71.44
2010-07-07	74.07
2010-07-09	74.09
2010-07-10	81.67
2010-07-12	88.69
2010-08-01	82.75
2010-08-02	71.89
2010-08-03	81.87
2010-08-04	85.39
2010-08-06	71.99
2010-08-07	75.44
2010-08-09	74.67
2010-08-10	82.66
2010-08-11	87.06
2010-08-12	88.28
2010-09-02	73.75
2010-09-03	81.49
2010-09-04	84.92
2010-09-06	74.38
2010-09-07	76.09
2010-09-08	81.48
2010-09-09	74.25
2010-09-11	86.72
2010-09-12	88.37
2010-10-02	74.52
2010-10-03	82.09
2010-10-05	76.8
2010-10-06	75.48
2010-10-08	80.25
2010-10-09	76.45
2010-10-11	87.81
2010-10-12	87.79
2010-11-01	82.52
2010-11-02	75.28
2010-11-03	82.11
2010-11-05	76.37
2010-11-06	73.78
2010-11-08	78.02
2010-11-10	82.21
2010-11-11	87.81
2010-12-01	80.79
2010-12-02	74.13
2010-12-03	81.24
2010-12-04	84.34
2010-12-05	75.65
2010-12-07	74.95
2010-12-08	75.74
2010-12-10	81.67
2010-12-11	84.88
2011-01-02	90.77
2011-01-03	99.63
2011-01-04	107.94
2011-01-06	100.29
2011-01-07	94.94
2011-01-08	94.89
2011-01-09	88.93
2011-01-11	92.19
2011-01-12	100.2
2011-02-02	90.86
2011-02-03	102.23
2011-02-05	113.52
2011-02-06	100.4
2011-02-08	93.79
2011-02-09	86.45
2011-02-11	92.51
2011-02-12	100.96
2011-03-01	91.55
2011-03-02	90.54
2011-03-03	101.91
2011-03-05	111.05
2011-03-06	100.22
2011-03-08	91.93
2011-03-10	77.61
2011-03-11	94.07
2011-04-01	89.38
2011-04-02	89.03
2011-04-03	104.42
2011-04-04	108.47
2011-04-05	109.24
2011-04-08	86.63
2011-04-10	75.67
2011-04-11	94.26
2011-05-01	90.3
2011-05-04	108.34
2011-05-05	99.8
2011-05-07	96.89
2011-05-08	86.88
2011-05-10	79.68
2011-05-12	100.99
2011-06-01	88.38
2011-06-04	108.83
2011-06-05	97.18
2011-06-06	99.01
2011-06-07	96.65
2011-06-09	86.02
2011-06-10	82.59
2011-06-12	101.28
2011-07-01	88.03
2011-07-02	87.48
2011-07-03	105.44
2011-07-04	110.3
2011-07-06	99.09
2011-07-07	98.67
2011-07-09	89.34
2011-07-10	82.98
2011-07-11	95.52
2011-07-12	100.49
2011-08-02	86.94
2011-08-03	105.02
2011-08-04	112.79
2011-08-06	100.74
2011-08-07	96.2
2011-08-08	81.31
2011-08-09	89.05
2011-08-11	96.8
2011-08-12	98.34
2011-09-02	86.71
2011-09-03	104.38
2011-09-05	102.55
2011-09-06	101.93
2011-09-08	79.3
2011-09-09	87.24
2011-09-11	95.74
2011-09-12	99.41
2011-10-01	89.25
2011-10-02	86.73
2011-10-03	102.7
2011-10-05	103.88
2011-10-06	99.29
2011-10-08	82.89
2011-10-10	85.41
2011-10-11	97.78
2011-11-01	91.11
2011-11-02	85.58
2011-11-03	101.16
2011-11-04	109.92
2011-11-05	98.21
2011-11-07	95.15
2011-11-08	85.72
2011-11-10	85.81
2011-11-11	98.99
2011-12-01	91.86
2011-12-04	106.25
2011-12-05	98.97
2011-12-07	97.43
2011-12-08	85.38
2011-12-09	88.19
2011-12-10	85.57
2011-12-12	97.77
2012-01-02	97.61
2012-01-03	108.84
2012-01-05	106.16
2012-01-06	83.23
2012-01-08	88.91
2012-01-10	92.48
2012-01-11	87.09
2012-02-02	96.36
2012-02-03	106.7
2012-02-04	105.23
2012-02-05	105.22
2012-02-07	83.75
2012-02-08	87.13
2012-02-10	91.89
2012-02-11	84.86
2012-03-01	102.96
2012-03-02	97.84
2012-03-04	104.01
2012-03-05	102.54
2012-03-07	87.66
2012-03-08	91.4
2012-03-10	88.14
2012-03-12	89.09
2012-04-01	103.22
2012-04-04	101.47
2012-04-05	98.49
2012-04-06	83.98
2012-04-09	95.3
2012-04-10	91.71
2012-04-12	88.5
2012-05-01	101.81
2012-05-03	106.72
2012-05-04	103.31
2012-05-06	84.29
2012-05-07	87.22
2012-05-09	95.36
2012-05-10	89.88
2012-05-11	85.65
2012-05-12	87.88
2012-06-01	101.56
2012-06-02	96.91
2012-06-03	104.7
2012-06-06	85.02
2012-06-07	84.45
2012-06-08	92.2
2012-06-09	95.53
2012-06-11	88.71
2012-06-12	86.26
2012-07-02	98.41
2012-07-03	106.16
2012-07-05	97.94
2012-07-06	84.82
2012-07-08	93.67
2012-07-09	96.42
2012-07-11	84.44
2012-07-12	85.93
2012-08-02	98.71
2012-08-03	106.58
2012-08-05	97.01
2012-08-06	84.1
2012-08-08	93.35
2012-08-10	89.33
2012-08-11	85.09
2012-09-01	101.31
2012-09-02	99.84
2012-09-03	107.4
2012-09-04	102.46
2012-09-05	96.81
2012-09-07	85.99
2012-09-08	93.36
2012-09-10	92.39
2012-09-11	86.07
2012-10-01	102.24
2012-10-02	98.67
2012-10-04	101.02
2012-10-05	97.08
2012-10-07	83.91
2012-10-08	92.87
2012-10-09	96.54
2012-10-10	91.25
2012-10-12	85.56
2012-11-01	100.87
2012-11-04	102.7
2012-11-05	96.13
2012-11-06	82.7
2012-11-07	85.81
2012-11-09	97.17
2012-11-10	92.07
2012-11-12	85.79
2012-12-01	99.1
2012-12-03	106.34
2012-12-04	103.64
2012-12-06	83.32
2012-12-07	86.08
2012-12-09	97.01
2012-12-10	91.86
2012-12-11	85.57
2012-12-12	86.77
2013-01-02	97.77
2013-01-03	90.68
2013-01-04	97.07
2013-01-05	91.03
2013-01-07	97.99
2013-01-08	107.89
2013-01-10	102.04
2013-01-11	94.61
2013-02-01	93.12
2013-02-04	97.19
2013-02-05	93.99
2013-02-07	99.6
2013-02-08	106.94
2013-02-09	106.75
2013-02-10	104.1
2013-02-12	93.82
2013-03-01	92.92
2013-03-04	94.45
2013-03-05	95.61
2013-03-06	93.45
2013-03-07	101.24
2013-03-09	108.54
2013-03-10	103.31
2013-03-12	96.04
2013-04-01	93.09
2013-04-02	96.17
2013-04-03	90.12
2013-04-04	93.26
2013-04-06	93.31
2013-04-07	101.4
2013-04-09	107.23
2013-04-10	103.84
2013-04-11	94.62
2013-04-12	97.2
2013-05-02	96.64
2013-05-03	90.82
2013-05-04	92.7
2013-05-06	93.74
2013-05-07	103.22
2013-05-08	106.56
2013-05-09	108.37
2013-05-11	93.37
2013-05-12	97.38
2013-06-02	96.62
2013-06-03	90.43
2013-06-05	96.16
2013-06-06	94.76
2013-06-08	105.3
2013-06-09	110.53
2013-06-11	94.8
2013-06-12	97.65
2013-07-01	93.19
2013-07-02	95.83
2013-07-03	91.56
2013-07-05	95.62
2013-07-06	96.03
2013-07-08	104.37
2013-07-10	103.03
2013-07-11	94.2
2013-08-01	93.15
2013-08-02	95.72
2013-08-03	91.95
2013-08-04	93.36
2013-08-05	96.62
2013-08-07	103.14
2013-08-08	103.4
2013-08-10	103.49
2013-08-11	94.6
2013-09-01	93.1
2013-09-04	94.2
2013-09-05	96.39
2013-09-07	103.53
2013-09-08	105.97
2013-09-09	109.52
2013-09-10	101.61
2013-09-12	97.34
2013-10-01	93.82
2013-10-04	94.64
2013-10-05	96.04
2013-10-06	95.77
2013-10-07	106.52
2013-10-09	107.39
2013-10-10	103.01
2013-10-12	98.51
2013-11-01	93.56
2013-11-02	97.03
2013-11-03	92.06
2013-11-04	93.51
2013-11-06	95.38
2013-11-07	104.91
2013-11-09	107.56
2013-11-10	102.02
2013-11-11	95.14
2013-11-12	97.44
2013-12-02	97.51
2013-12-03	92.54
2013-12-04	91.29
2013-12-06	95.88
2013-12-07	105.95
2013-12-08	106.11
2013-12-09	108.6
2013-12-11	93.04
2013-12-12	97.5
2014-01-01	98.7
2014-01-04	99.74
2014-01-05	99.42
2014-01-07	105.34
2014-01-08	97.88
2014-01-09	95.83
2014-01-10	90.73
2014-01-12	69
2014-02-01	95.44
2014-02-04	99.62
2014-02-05	99.76
2014-02-06	102.47
2014-02-07	104.48
2014-02-09	92.88
2014-02-10	91.01
2014-02-12	66.88
2014-03-01	93.96
2014-03-02	96.43
2014-03-03	104.92
2014-03-04	100.29
2014-03-06	102.66
2014-03-07	104.06
2014-03-09	95.54
2014-03-10	89.74
2014-03-11	78.78
2014-03-12	67.38
2014-04-02	97.19
2014-04-03	103.33
2014-04-04	101.14
2014-04-06	102.64
2014-04-07	103.76
2014-04-08	98.29
2014-04-09	94.45
2014-04-11	77.19
2014-04-12	66.81
2014-05-02	97.38
2014-05-03	101.45
2014-05-05	99.48
2014-05-06	102.48
2014-05-08	97.38
2014-05-09	93.29
2014-05-11	78.68
2014-05-12	65.84
2014-06-01	93.43
2014-06-02	97.84
2014-06-03	101.56
2014-06-05	99.5
2014-06-06	102.66
2014-06-08	96.92
2014-06-10	90.34
2014-06-11	77.91
2014-07-01	93.67
2014-07-02	99.88
2014-07-03	102.58
2014-07-04	100.44
2014-07-05	100.77
2014-07-07	103.53
2014-07-08	97.34
2014-07-10	88.85
2014-07-11	78.65
2014-08-01	92.33
2014-08-04	102.56
2014-08-05	100.26
2014-08-07	103.4
2014-08-08	97.65
2014-08-09	92.66
2014-08-10	87.31
2014-08-12	63.05
2014-09-01	91.66
2014-09-04	103.6
2014-09-05	99.99
2014-09-06	104.41
2014-09-07	102.29
2014-09-09	92.75
2014-09-10	85.77
2014-09-12	63.82
2014-10-01	92.72
2014-10-02	100.06
2014-10-03	101.12
2014-10-04	103.4
2014-10-06	104.35
2014-10-07	102.93
2014-10-09	91.67
2014-10-10	85.82
2014-10-11	77.4
2014-10-12	60.94
2014-11-02	99.94
2014-11-03	100.03
2014-11-04	103.74
2014-11-06	104.4
2014-11-07	100.83
2014-11-08	98.08
2014-11-09	92.83
2014-11-11	77.94
2014-11-12	59.95
2014-12-02	100.37
2014-12-03	97.99
2014-12-05	100.59
2014-12-06	106.53
2014-12-08	97.37
2014-12-09	92.27
2014-12-11	77.18
2014-12-12	57.81
2015-01-01	54.56
2015-01-04	50.09
2015-01-05	59.15
2015-01-06	60.2
2015-01-07	56.96
2015-01-09	45.41
2015-01-10	44.74
2015-01-12	41.85
2015-02-01	52.69
2015-02-02	49.57
2015-02-03	49.59
2015-02-04	49.14
2015-02-06	61.26
2015-02-07	56.93
2015-02-09	46.25
2015-02-10	45.54
2015-02-11	46.14
2015-02-12	39.94
2015-03-02	53.05
2015-03-03	50.52
2015-03-04	49.14
2015-03-06	59.64
2015-03-07	55.52
2015-03-08	45.17
2015-03-09	46.75
2015-03-11	47.9
2015-03-12	41.08
2015-04-02	48.45
2015-04-03	51.53
2015-04-05	58.93
2015-04-06	58
2015-04-08	45.74
2015-04-09	46.05
2015-04-11	46.32
2015-04-12	39.97
2015-05-01	50.04
2015-05-02	50.48
2015-05-03	50.76
2015-05-05	60.4
2015-05-06	59.13
2015-05-08	45.15
2015-05-10	46.26
2015-05-11	45.2
2015-06-01	47.93
2015-06-02	51.69
2015-06-03	49.61
2015-06-04	52.14
2015-06-05	60.93
2015-06-07	52.53
2015-06-08	44.66
2015-06-09	45.72
2015-06-10	48.53
2015-06-11	44.29
2015-07-01	48.65
2015-07-04	53.98
2015-07-05	58.94
2015-07-07	52.33
2015-07-08	43.87
2015-07-09	44.7
2015-07-10	47.81
2015-07-12	37.65
2015-08-01	48.79
2015-08-04	50.42
2015-08-05	59.39
2015-08-06	58.14
2015-08-07	51.65
2015-08-09	45.94
2015-08-10	49.43
2015-08-12	37.51
2015-09-01	48.36
2015-09-02	52.86
2015-09-03	50
2015-09-04	50.79
2015-09-06	60.14
2015-09-07	52.78
2015-09-09	44.15
2015-09-10	49.63
2015-09-11	43.87
2015-09-12	37.16
2015-10-02	50.02
2015-10-03	48.29
2015-10-04	51.64
2015-10-06	61.43
2015-10-07	52.74
2015-10-08	44.96
2015-10-09	45.92
2015-10-11	44.21
2015-10-12	36.76
2015-11-02	48.84
2015-11-03	48.17
2015-11-05	59.25
2015-11-06	60.77
2015-11-08	43.08
2015-11-09	44.63
2015-11-11	42.93
2015-11-12	35.62
2015-12-01	46.07
2015-12-02	51.21
2015-12-03	47.05
2015-12-05	60.75
2015-12-06	59.96
2015-12-08	43.3
2015-12-10	47.1
2015-12-11	41.75
2016-01-02	31.62
2016-01-03	34.4
2016-01-04	36.79
2016-01-06	49.01
2016-01-07	48.99
2016-01-08	40.06
2016-01-09	43.16
2016-01-11	46.67
2016-01-12	51.06
2016-02-02	29.88
2016-02-03	34.66
2016-02-05	44.78
2016-02-06	49.17
2016-02-08	39.51
2016-02-09	44.44
2016-02-11	45.34
2016-02-12	51.68
2016-03-02	32.28
2016-03-03	34.57
2016-03-05	43.65
2016-03-06	48.62
2016-03-07	49.01
2016-03-08	40.83
2016-03-10	48.81
2016-03-11	44.66
2016-04-01	36.76
2016-04-02	31.72
2016-04-03	35.92
2016-04-04	35.7
2016-04-05	43.78
2016-04-07	48.65
2016-04-08	41.93
2016-04-09	44.11
2016-04-10	48.69
2016-04-11	44.07
2016-05-01	35.97
2016-05-02	30.89
2016-05-04	35.89
2016-05-05	44.32
2016-05-07	46.6
2016-05-08	41.8
2016-05-09	45.07
2016-05-10	49.83
2016-05-12	51.79
2016-06-01	33.97
2016-06-04	37.75
2016-06-05	44.66
2016-06-06	49.69
2016-06-07	47.43
2016-06-09	44.83
2016-06-10	50.44
2016-06-12	50.93
2016-07-01	33.27
2016-07-03	37.9
2016-07-04	37.26
2016-07-06	50.36
2016-07-07	45.14
2016-07-09	45.5
2016-07-10	49.81
2016-07-11	44.89
2016-07-12	49.77
2016-08-01	33.16
2016-08-02	29.69
2016-08-03	36.5
2016-08-04	39.72
2016-08-06	51.23
2016-08-07	45.41
2016-08-08	43.02
2016-08-09	47.62
2016-08-11	44.98
2016-08-12	50.84
2016-09-02	27.94
2016-09-03	38.29
2016-09-05	43.44
2016-09-06	50.56
2016-09-08	42.77
2016-09-09	45.88
2016-09-11	45.27
2016-09-12	51.5
2016-10-02	27.45
2016-10-03	37.84
2016-10-05	44.66
2016-10-06	49.07
2016-10-08	41.71
2016-10-10	51.35
2016-10-11	44.66
2016-11-01	31.41
2016-11-02	26.21
2016-11-03	38.5
2016-11-04	40.36
2016-11-05	46.23
2016-11-07	44.76
2016-11-08	43.49
2016-11-10	50.79
2016-11-11	43.41
2016-12-01	30.44
2016-12-02	29.44
2016-12-04	42.17
2016-12-05	46.7
2016-12-07	46.8
2016-12-08	44.49
2016-12-09	46.29
2016-12-10	50.18
2016-12-12	52.83
2017-01-02	53.88
2017-01-03	53.83
2017-01-05	48.84
2017-01-06	48.36
2017-01-08	49.16
2017-01-09	47.29
2017-01-11	54.3
2017-01-12	58.36
2017-02-01	54.03
2017-02-02	53.54
2017-02-03	52.61
2017-02-05	47.66
2017-02-06	47.66
2017-02-08	49.59
2017-02-10	50.58
2017-02-11	54.54
2017-03-01	52.33
2017-03-02	53.83
2017-03-03	53.33
2017-03-04	50.24
2017-03-05	47.82
2017-03-07	47.07
2017-03-08	49.03
2017-03-09	47.32
2017-03-10	50.42
2017-03-11	55.64
2017-04-01	53.26
2017-04-04	51.03
2017-04-05	45.52
2017-04-07	47.13
2017-04-08	49.58
2017-04-09	47.41
2017-04-10	49.98
2017-04-12	57.47
2017-05-01	53.76
2017-05-04	51.15
2017-05-05	46.22
2017-05-06	47.4
2017-05-07	45.13
2017-05-09	48.66
2017-05-10	50.79
2017-05-12	57.62
2017-06-01	53.99
2017-06-02	53.01
2017-06-03	53.2
2017-06-04	51.7
2017-06-06	48.19
2017-06-07	45.52
2017-06-09	49.16
2017-06-10	49.29
2017-06-11	57.35
2017-06-12	55.96
2017-07-02	52.17
2017-07-03	53.14
2017-07-04	52.24
2017-07-06	45.72
2017-07-07	44.23
2017-07-08	49.39
2017-07-09	49.09
2017-07-11	57.2
2017-07-12	56.69
2017-08-02	52.34
2017-08-03	50.28
2017-08-05	46.43
2017-08-06	45.64
2017-08-08	49.17
2017-08-09	47.48
2017-08-11	56.81
2017-08-12	57.36
2017-09-01	51.96
2017-09-02	53
2017-09-03	49.28
2017-09-05	45.88
2017-09-06	45.83
2017-09-08	49.56
2017-09-10	49.58
2017-09-11	57.17
2017-10-01	50.82
2017-10-02	53.86
2017-10-03	48.49
2017-10-04	53.08
2017-10-05	47.33
2017-10-07	44.4
2017-10-08	48.59
2017-10-10	50.92
2017-10-11	56.74
2017-11-01	52.25
2017-11-04	53.4
2017-11-05	47.83
2017-11-07	45.04
2017-11-08	48.82
2017-11-09	48.07
2017-11-10	51.3
2017-11-12	57.99
2017-12-01	53.01
2017-12-04	53.11
2017-12-05	47.84
2017-12-06	46.08
2017-12-07	45.49
2017-12-09	48.23
2017-12-10	50.6
2017-12-12	57.14
2018-01-01	60.24
2018-01-02	65.8
2018-01-03	60.99
2018-01-05	67.25
2018-01-06	65.81
2018-01-08	67.66
2018-01-10	75.3
2018-01-11	63.69
2018-02-01	60.37
2018-02-02	65.45
2018-02-03	61.25
2018-02-04	63.01
2018-02-05	67.93
2018-02-07	73.94
2018-02-08	68.96
2018-02-09	69.92
2018-02-10	75.23
2018-02-11	63.14
2018-03-01	61.63
2018-03-04	63.51
2018-03-05	68.43
2018-03-07	74.14
2018-03-08	68.49
2018-03-09	70.12
2018-03-10	76.41
2018-03-12	52.95
2018-04-01	62.01
2018-04-04	63.37
2018-04-05	69.72
2018-04-06	64.75
2018-04-07	74.13
2018-04-09	69.87
2018-04-10	74.33
2018-04-12	53.25
2018-05-01	61.44
2018-05-02	64.15
2018-05-03	62.57
2018-05-04	63.54
2018-05-06	65.52
2018-05-07	72.94
2018-05-09	68.72
2018-05-10	74.34
2018-05-11	63.1
2018-05-12	52.89
2018-06-02	63.39
2018-06-03	62.6
2018-06-04	62.06
2018-06-06	64.73
2018-06-07	73.8
2018-06-08	69.01
2018-06-09	67.77
2018-06-11	62.21
2018-06-12	51.49
2018-07-02	61.79
2018-07-03	61.15
2018-07-05	70.73
2018-07-06	65.95
2018-07-08	69.17
2018-07-09	67.75
2018-07-11	61.67
2018-07-12	52.61
2018-08-01	61.73
2018-08-02	61.15
2018-08-03	60.12
2018-08-05	69.06
2018-08-06	65.74
2018-08-08	66.94
2018-08-10	74.29
2018-08-11	60.67
2018-09-01	62.96
2018-09-02	59.2
2018-09-03	62.04
2018-09-04	63.42
2018-09-05	71.14
2018-09-07	73.85
2018-09-08	66.81
2018-09-10	74.96
2018-09-11	60.19
2018-10-01	63.57
2018-10-04	65.51
2018-10-05	71.36
2018-10-07	74.11
2018-10-08	67.63
2018-10-09	67.54
2018-10-10	73.17
2018-10-12	51
2018-11-01	63.8
2018-11-04	66.82
2018-11-05	70.7
2018-11-06	66.1
2018-11-07	70.38
2018-11-09	69.25
2018-11-10	70.97
2018-11-12	51.65
2018-12-01	64.3
2018-12-02	59.29
2018-12-03	61.36
2018-12-04	67.07
2018-12-06	66.36
2018-12-07	70.33
2018-12-09	70.37
2018-12-10	71.34
2018-12-11	59.93
2018-12-12	51.15
2019-01-01	45.89
2019-01-02	55.26
2019-01-03	55.8
2019-01-04	61.59
2019-01-05	63.6
2019-01-07	59.09
2019-01-08	53.95
2019-01-09	54.8
2019-01-10	53.62
2019-01-11	56.2
2019-02-01	46.54
2019-02-04	62.58
2019-02-05	61.81
2019-02-07	56.25
2019-02-08	55.66
2019-02-09	54.66
2019-02-10	52.64
2019-02-12	55.96
2019-03-01	47.09
2019-03-04	62.46
2019-03-05	61.94
2019-03-06	53.25
2019-03-07	57.34
2019-03-09	53.94
2019-03-10	52.45
2019-03-12	56.1
2019-04-01	47.96
2019-04-02	54.56
2019-04-03	56.59
2019-04-04	62.1
2019-04-06	53.48
2019-04-07	56.8
2019-04-09	56.26
2019-04-10	52.81
2019-04-11	56.54
2019-04-12	58.43
2019-05-02	53.66
2019-05-03	56.56
2019-05-04	63.08
2019-05-06	51.68
2019-05-07	57.51
2019-05-08	54.69
2019-05-09	56.3
2019-05-11	57.23
2019-05-12	58.43
2019-06-02	54.01
2019-06-03	56.22
2019-06-05	62.25
2019-06-06	52.59
2019-06-08	53.63
2019-06-09	56.52
2019-06-11	56.35
2019-06-12	59.2
2019-07-01	48.52
2019-07-02	52.64
2019-07-03	56.66
2019-07-05	61.4
2019-07-06	53.99
2019-07-08	51.09
2019-07-10	52.75
2019-07-11	57.15
2019-08-01	49.78
2019-08-02	52.72
2019-08-03	56.07
2019-08-04	64.4
2019-08-05	62.12
2019-08-07	57.66
2019-08-08	52.54
2019-08-10	52.63
2019-08-11	57.24
2019-09-01	52.36
2019-09-04	63.98
2019-09-05	61.7
2019-09-07	57.83
2019-09-08	54.5
2019-09-09	57.85
2019-09-10	52.59
2019-09-12	59.02
2019-10-01	52.59
2019-10-04	64.61
2019-10-05	61.66
2019-10-06	53.26
2019-10-07	60.43
2019-10-09	57.4
2019-10-10	53.55
2019-10-12	59.24
2019-11-01	51.59
2019-11-02	52.41
2019-11-03	56.79
2019-11-04	63.58
2019-11-06	53.27
2019-11-07	60.2
2019-11-09	55.75
2019-11-10	54.7
2019-11-11	56.86
2019-11-12	58.76
2019-12-02	53.1
2019-12-03	56.87
2019-12-04	63.89
2019-12-06	51.14
2019-12-07	60.21
2019-12-08	54.93
2019-12-09	55.09
2019-12-11	56.8
2019-12-12	59.18
2020-01-01	61.33
2020-01-04	20.31
2020-01-05	19.78
2020-01-06	35.44
2020-01-07	39.82
2020-01-09	42.76
2020-01-10	38.72
2020-01-12	44.55
2020-02-01	61.18
2020-02-03	46.75
2020-02-04	25.32
2020-02-06	36.81
2020-02-07	40.65
2020-02-09	41.51
2020-02-10	37.05
2020-02-11	36.81
2020-02-12	45.28
2020-03-01	63.05
2020-03-02	50.11
2020-03-03	47.18
2020-03-04	28.34
2020-03-06	37.29
2020-03-07	40.28
2020-03-08	41.01
2020-03-09	41.37
2020-03-11	37.66
2020-03-12	45.64
2020-04-02	49.61
2020-04-03	46.78
2020-04-05	20.39
2020-04-06	37.41
2020-04-08	41.7
2020-04-09	39.77
2020-04-11	39.15
2020-04-12	46.26
2020-05-02	50.75
2020-05-03	45.9
2020-05-05	24.56
2020-05-06	39.55
2020-05-08	42.19
2020-05-10	39.22
2020-05-11	38.79
2020-06-01	63.27
2020-06-02	50.95
2020-06-03	41.28
2020-06-04	26.08
2020-06-05	23.99
2020-06-07	40.63
2020-06-08	41.95
2020-06-09	38.75
2020-06-10	40.67
2020-06-11	37.14
2020-07-01	62.7
2020-07-02	50.32
2020-07-04	23.63
2020-07-05	23.55
2020-07-07	40.62
2020-07-08	41.22
2020-07-09	39.2
2020-07-10	39.95
2020-07-12	45.76
2020-08-01	59.61
2020-08-04	25.09
2020-08-05	24.74
2020-08-06	38.19
2020-08-07	40.9
2020-08-09	36.76
2020-08-10	41.19
2020-08-12	45.6
2020-09-01	59.56
2020-09-03	31.13
2020-09-04	22.76
2020-09-06	38.94
2020-09-07	39.62
2020-09-09	38.05
2020-09-10	40.6
2020-09-11	40.29
2020-09-12	45.52
2020-10-01	59.04
2020-10-02	49.57
2020-10-03	34.36
2020-10-06	39.6
2020-10-07	40.55
2020-10-08	41.94
2020-10-09	37.3
2020-10-11	41.36
2020-10-12	46.78
2020-11-02	49.94
2020-11-03	32.98
2020-11-05	24.14
2020-11-06	36.34
2020-11-08	41.61
2020-11-09	37.33
2020-11-11	41.45
2020-11-12	46.57
2020-12-02	51.17
2020-12-03	31.5
2020-12-05	25.78
2020-12-06	36.26
2020-12-08	42.67
2020-12-10	39.43
2020-12-11	41.12
01/13/2009	37.78
01/13/2010	79.65
01/13/2011	91.4
01/13/2012	98.7
01/13/2014	91.8
01/13/2015	45.89
01/13/2016	30.48
01/13/2017	52.37
01/13/2020	58.08
01/14/2008	94.2
01/14/2009	37.28
01/14/2010	79.39
01/14/2011	91.54
01/14/2013	94.14
01/14/2014	92.59
01/14/2015	48.48
01/14/2016	31.2
01/14/2018	64.28
01/14/2019	50.51
01/14/2020	58.23
01/15/2008	91.9
01/15/2009	35.4
01/15/2010	78
01/15/2013	93.28
01/15/2014	94.17
01/15/2015	46.25
01/15/2016	29.42
01/15/2017	52.45
01/15/2018	64.73
01/15/2019	52.11
01/15/2020	57.81
01/16/2007	51.21
01/16/2008	90.84
01/16/2009	36.51
01/16/2013	94.24
01/16/2014	93.96
01/16/2015	48.69
01/16/2017	52.52
01/16/2018	63.73
01/16/2019	52.31
01/16/2020	58.52
01/17/2007	52.24
01/17/2008	90.13
01/17/2012	100.71
01/17/2013	95.49
01/17/2014	94.37
01/17/2016	29.75
01/17/2017	52.48
01/17/2018	63.97
01/17/2019	52.07
01/17/2020	58.54
01/18/2007	50.48
01/18/2008	90.57
01/18/2011	91.38
01/18/2012	100.59
01/18/2013	95.56
01/18/2015	48.85
01/18/2016	30.02
01/18/2017	51.08
01/18/2018	63.95
01/18/2019	53.8
01/19/2007	51.99
01/19/2010	79.02
01/19/2011	90.86
01/19/2012	100.39
01/19/2015	47.78
01/19/2016	28.46
01/19/2017	51.37
01/19/2018	63.37
01/19/2020	59.27
01/20/2009	38.74
01/20/2010	77.62
01/20/2011	88.86
01/20/2012	98.46
01/20/2014	93.93
01/20/2015	46.39
01/20/2016	26.55
01/20/2017	52.42
01/20/2019	53.65
01/20/2020	58.73
01/21/2009	43.55
01/21/2010	76.08
01/21/2011	89.11
01/21/2014	94.99
01/21/2015	47.78
01/21/2016	29.53
01/21/2019	54.24
01/21/2020	58.34
01/22/2007	51.13
01/22/2008	89.85
01/22/2009	43.67
01/22/2010	74.54
01/22/2013	96.24
01/22/2014	96.73
01/22/2015	46.31
01/22/2016	32.19
01/22/2018	63.49
01/22/2019	52.57
01/22/2020	56.74
01/23/2007	55.04
01/23/2008	86.99
01/23/2009	46.47
01/23/2012	99.58
01/23/2013	95.23
01/23/2014	97.32
01/23/2015	45.59
01/23/2017	52.75
01/23/2018	64.47
01/23/2019	52.62
01/23/2020	55.59
01/24/2007	55.37
01/24/2008	89.41
01/24/2011	87.87
01/24/2012	98.95
01/24/2013	95.95
01/24/2014	96.64
01/24/2017	53.18
01/24/2018	65.61
01/24/2019	53.13
01/24/2020	54.19
01/25/2007	54.23
01/25/2008	90.71
01/25/2010	75.26
01/25/2011	86.19
01/25/2012	99.4
01/25/2013	95.88
01/25/2016	30.34
01/25/2017	52.75
01/25/2018	65.51
01/25/2019	53.69
01/26/2007	55.42
01/26/2009	45.73
01/26/2010	74.71
01/26/2011	87.33
01/26/2012	99.7
01/26/2015	45.15
01/26/2016	31.45
01/26/2017	53.78
01/26/2018	66.14
01/27/2009	41.58
01/27/2010	73.67
01/27/2011	85.64
01/27/2012	99.56
01/27/2014	95.72
01/27/2015	46.23
01/27/2016	32.3
01/27/2017	53.17
01/27/2020	53.14
01/28/2008	90.99
01/28/2009	42.16
01/28/2010	73.64
01/28/2011	89.34
01/28/2013	96.44
01/28/2014	97.41
01/28/2015	44.45
01/28/2016	33.22
01/28/2019	51.99
01/28/2020	53.48
01/29/2007	54.01
01/29/2008	91.64
01/29/2009	41.44
01/29/2010	72.89
01/29/2013	97.57
01/29/2014	97.36
01/29/2015	44.53
01/29/2016	33.62
01/29/2018	65.56
01/29/2019	53.31
01/29/2020	53.33
01/30/2007	56.97
01/30/2008	92.33
01/30/2009	41.68
01/30/2012	98.78
01/30/2013	97.94
01/30/2014	98.23
01/30/2015	48.24
01/30/2017	52.63
01/30/2018	64.5
01/30/2019	54.23
01/30/2020	52.14
01/31/2007	58.14
01/31/2008	91.75
01/31/2011	92.19
01/31/2012	98.48
01/31/2013	97.49
01/31/2014	97.49
01/31/2017	52.81
01/31/2018	64.73
01/31/2019	53.79
01/31/2020	51.56
02/13/2007	59.06
02/13/2008	93.27
02/13/2009	37.51
02/13/2012	100.91
02/13/2013	97.01
02/13/2014	100.35
02/13/2015	52.78
02/13/2017	52.93
02/13/2018	59.19
02/13/2019	53.9
02/13/2020	51.42
02/14/2007	58
02/14/2008	95.46
02/14/2011	84.81
02/14/2012	100.74
02/14/2013	97.31
02/14/2014	100.3
02/14/2016	29.08
02/14/2017	53.2
02/14/2018	60.6
02/14/2019	54.41
02/14/2020	52.05
02/15/2007	57.99
02/15/2008	95.5
02/15/2011	84.32
02/15/2012	101.8
02/15/2013	95.86
02/15/2015	54.06
02/15/2016	30.6
02/15/2017	53.11
02/15/2018	61.34
02/15/2019	55.59
02/16/2007	59.39
02/16/2010	77.01
02/16/2011	84.99
02/16/2012	102.31
02/16/2015	53.61
02/16/2016	29.04
02/16/2017	53.36
02/16/2018	61.68
02/16/2020	52.36
02/17/2009	34.93
02/17/2010	77.33
02/17/2011	86.36
02/17/2012	103.24
02/17/2014	100.58
02/17/2015	53.53
02/17/2016	30.66
02/17/2017	53.4
02/17/2019	56.33
02/17/2020	52.2
02/18/2009	34.62
02/18/2010	79.06
02/18/2011	86.2
02/18/2014	102.43
02/18/2015	52.14
02/18/2016	30.77
02/18/2018	61.72
02/18/2019	56.27
02/18/2020	52.05
02/19/2008	100.01
02/19/2009	39.48
02/19/2010	79.81
02/19/2013	96.66
02/19/2014	103.31
02/19/2015	51.16
02/19/2016	29.64
02/19/2017	53.79
02/19/2018	62.38
02/19/2019	56.09
02/19/2020	53.29
02/20/2007	58.07
02/20/2008	100.74
02/20/2009	38.94
02/20/2013	94.46
02/20/2014	102.92
02/20/2015	50.34
02/20/2017	53.97
02/20/2018	61.9
02/20/2019	56.92
02/20/2020	53.78
02/21/2007	60.07
02/21/2008	98.23
02/21/2012	105.84
02/21/2013	92.84
02/21/2014	102.2
02/21/2017	54.06
02/21/2018	61.68
02/21/2019	56.96
02/21/2020	53.38
02/22/2007	60.95
02/22/2008	98.81
02/22/2010	80.16
02/22/2011	93.57
02/22/2012	106.28
02/22/2013	93.13
02/22/2016	31.48
02/22/2017	53.59
02/22/2018	62.77
02/22/2019	57.26
02/23/2007	61.14
02/23/2009	38.44
02/23/2010	78.86
02/23/2011	98.1
02/23/2012	107.83
02/23/2015	49.45
02/23/2016	31.87
02/23/2017	54.45
02/23/2018	63.55
02/24/2009	39.96
02/24/2010	80
02/24/2011	97.28
02/24/2012	109.77
02/24/2014	102.82
02/24/2015	49.28
02/24/2016	32.15
02/24/2017	53.99
02/24/2020	51.43
02/25/2008	99.23
02/25/2009	42.5
02/25/2010	78.17
02/25/2011	97.88
02/25/2013	93.11
02/25/2014	101.83
02/25/2015	50.99
02/25/2016	33.07
02/25/2019	55.48
02/25/2020	49.9
02/26/2007	61.39
02/26/2008	100.88
02/26/2009	45.22
02/26/2010	79.66
02/26/2013	92.63
02/26/2014	102.59
02/26/2015	48.17
02/26/2016	32.78
02/26/2018	63.91
02/26/2019	55.5
02/26/2020	48.73
02/27/2007	61.46
02/27/2008	99.64
02/27/2009	44.76
02/27/2012	108.56
02/27/2013	92.76
02/27/2014	102.4
02/27/2015	49.76
02/27/2017	54.05
02/27/2018	63.01
02/27/2019	56.94
02/27/2020	47.09
02/28/2007	61.79
02/28/2008	102.59
02/28/2011	96.97
02/28/2012	106.55
02/28/2013	92.05
02/28/2014	102.59
02/28/2017	54.01
02/28/2018	61.64
02/28/2019	57.22
02/28/2020	44.76
02/29/2008	101.84
02/29/2012	107.07
02/29/2016	33.75
03/13/2007	57.93
03/13/2008	110.33
03/13/2009	46.25
03/13/2012	106.71
03/13/2013	92.52
03/13/2014	98.2
03/13/2015	44.84
03/13/2017	48.4
03/13/2018	60.71
03/13/2019	58.26
03/13/2020	31.73
03/14/2007	58.16
03/14/2008	110.21
03/14/2011	101.19
03/14/2012	105.43
03/14/2013	93.03
03/14/2014	98.89
03/14/2016	37.18
03/14/2017	47.72
03/14/2018	60.96
03/14/2019	58.61
03/15/2007	57.55
03/15/2010	79.8
03/15/2011	97.18
03/15/2012	105.11
03/15/2013	93.45
03/15/2016	36.34
03/15/2017	48.86
03/15/2018	61.19
03/15/2019	58.52
03/16/2007	57.11
03/16/2009	47.35
03/16/2010	81.7
03/16/2011	97.98
03/16/2012	107.06
03/16/2015	43.88
03/16/2016	38.46
03/16/2017	48.75
03/16/2018	62.34
03/16/2020	28.7
03/17/2008	105.68
03/17/2009	49.16
03/17/2010	82.93
03/17/2011	101.42
03/17/2014	98.08
03/17/2015	43.46
03/17/2016	40.2
03/17/2017	48.78
03/17/2020	26.95
03/18/2008	109.42
03/18/2009	48.14
03/18/2010	82.2
03/18/2011	101.07
03/18/2013	93.74
03/18/2014	99.7
03/18/2015	44.66
03/18/2016	39.44
03/18/2019	59.09
03/18/2020	20.37
03/19/2007	56.59
03/19/2008	104.48
03/19/2009	51.61
03/19/2010	80.68
03/19/2012	108.09
03/19/2013	92.16
03/19/2014	100.37
03/19/2015	43.96
03/19/2018	62.06
03/19/2019	59.03
03/19/2020	25.22
03/20/2007	56.73
03/20/2008	101.84
03/20/2009	51.06
03/20/2012	105.61
03/20/2013	92.96
03/20/2014	99.43
03/20/2015	45.72
03/20/2017	48.22
03/20/2018	63.4
03/20/2019	59.83
03/20/2020	22.43
03/21/2007	59.61
03/21/2011	102.33
03/21/2012	107.27
03/21/2013	92.45
03/21/2014	99.46
03/21/2016	39.91
03/21/2017	47.34
03/21/2018	65.17
03/21/2019	59.98
03/22/2007	61.69
03/22/2010	81.25
03/22/2011	104
03/22/2012	105.35
03/22/2013	93.71
03/22/2016	41.45
03/22/2017	48.04
03/22/2018	64.3
03/22/2019	59.04
03/23/2007	62.28
03/23/2009	53.8
03/23/2010	81.91
03/23/2011	105.75
03/23/2012	106.87
03/23/2015	47.45
03/23/2016	39.79
03/23/2017	47.7
03/23/2018	65.88
03/23/2020	23.36
03/24/2008	100.86
03/24/2009	53.98
03/24/2010	80.61
03/24/2011	105.6
03/24/2014	99.6
03/24/2015	47.51
03/24/2016	39.46
03/24/2017	47.97
03/24/2020	24.01
03/25/2008	101.22
03/25/2009	52.77
03/25/2010	80.53
03/25/2011	105.4
03/25/2013	94.81
03/25/2014	99.19
03/25/2015	49.21
03/25/2019	58.82
03/25/2020	24.49
03/26/2007	62.91
03/26/2008	105.9
03/26/2009	54.34
03/26/2010	80
03/26/2012	107.03
03/26/2013	96.34
03/26/2014	100.26
03/26/2015	51.43
03/26/2018	65.55
03/26/2019	59.94
03/26/2020	22.6
03/27/2007	62.93
03/27/2008	107.58
03/27/2009	52.38
03/27/2012	107.33
03/27/2013	96.58
03/27/2014	101.28
03/27/2015	48.87
03/27/2017	47.73
03/27/2018	65.25
03/27/2019	59.41
03/27/2020	21.51
03/28/2007	64.08
03/28/2008	105.62
03/28/2011	103.98
03/28/2012	105.41
03/28/2013	97.23
03/28/2014	101.67
03/28/2016	39.39
03/28/2017	48.37
03/28/2018	64.38
03/28/2019	59.3
03/29/2007	66.03
03/29/2010	82.17
03/29/2011	104.79
03/29/2012	102.78
03/29/2016	38.28
03/29/2017	49.51
03/29/2018	64.94
03/29/2019	60.14
03/30/2007	65.87
03/30/2009	48.41
03/30/2010	82.37
03/30/2011	104.27
03/30/2012	103.02
03/30/2015	48.68
03/30/2016	38.32
03/30/2017	50.35
03/30/2020	20.09
03/31/2008	101.58
03/31/2009	49.66
03/31/2010	83.76
03/31/2011	106.72
03/31/2014	101.58
03/31/2015	47.6
03/31/2016	38.34
03/31/2017	50.6
03/31/2020	20.48
04/13/2007	63.63
04/13/2009	50.05
04/13/2010	84.05
04/13/2011	107.11
04/13/2012	102.83
04/13/2015	51.91
04/13/2016	41.76
04/13/2017	53.18
04/13/2018	67.39
04/13/2020	22.41
04/14/2008	111.76
04/14/2009	49.41
04/14/2010	85.84
04/14/2011	108.11
04/14/2014	104.05
04/14/2015	53.29
04/14/2016	41.5
04/14/2020	20.11
04/15/2008	113.79
04/15/2009	49.25
04/15/2010	85.51
04/15/2011	109.66
04/15/2013	88.71
04/15/2014	103.75
04/15/2015	56.39
04/15/2016	40.36
04/15/2019	63.4
04/15/2020	19.87
04/16/2007	63.61
04/16/2008	114.93
04/16/2009	49.98
04/16/2010	83.24
04/16/2012	102.93
04/16/2013	88.72
04/16/2014	103.76
04/16/2015	56.71
04/16/2018	66.22
[truncated: 1,613 more rows]
