# Supplementary material for: Oil price uncertainty, oil pricing reform, and corporate profitability: The case of China
Source: PLoS One. 2024 Feb 2;19(2):e0297554. doi: 10.1371/journal.pone.0297554 (PMC10836706; doi:10.1371/journal.pone.0297554)
Supplement: S1 Data — (ZIP) [file pone.0297554.s001.zip › OVX INDEX.xls]

## Sheet: ^OVX (3)
Date	Year	Adj Close
2005-10-07	2007	29.57
2008-10-07	2007	31.07
2009-10-07	2007	30.59
2010-10-07	2007	30.24
2011-10-07	2007	29.2
2012-10-07	2007	28.61
2015-10-07	2007	28.4
2016-10-07	2007	29.8
2017-10-07	2007	31.66
2018-10-07	2007	32.04
2019-10-07	2007	32.39
2022-10-07	2007	32.27
2023-10-07	2007	32.15
2024-10-07	2007	31.34
2025-10-07	2007	31.11
2026-10-07	2007	32.74
2029-10-07	2007	32.61
1930-10-07	2007	34.65
1931-10-07	2007	37.46
2001-11-07	2007	39.71
2002-11-07	2007	39.99
2005-11-07	2007	40.14
2006-11-07	2007	41.2
2007-11-07	2007	41.37
2008-11-07	2007	40.84
2009-11-07	2007	37.06
2012-11-07	2007	39.65
2013-11-07	2007	38.69
2014-11-07	2007	35.8
2015-11-07	2007	34.56
2016-11-07	2007	32.72
2019-11-07	2007	31.45
2020-11-07	2007	33.94
2021-11-07	2007	34.38
2023-11-07	2007	36.08
2026-11-07	2007	35.95
2027-11-07	2007	34.34
2028-11-07	2007	34.94
2029-11-07	2007	36.47
1930-11-07	2007	37.26
2003-12-07	2007	38.51
2004-12-07	2007	37.36
2005-12-07	2007	36
2006-12-07	2007	34.42
2007-12-07	2007	35.01
2010-12-07	2007	35.94
2011-12-07	2007	35.22
2012-12-07	2007	34.58
2013-12-07	2007	35.41
2014-12-07	2007	34.44
2017-12-07	2007	33.44
2018-12-07	2007	31.79
2019-12-07	2007	31.42
2020-12-07	2007	29.17
2021-12-07	2007	26.91
2024-12-07	2007	27.48
2026-12-07	2007	27.46
2027-12-07	2007	32.07
2028-12-07	2007	33.48
1931-12-07	2007	36.35
2002-01-08	2008	37.23
2003-01-08	2008	36.47
2004-01-08	2008	34.5
2007-01-08	2008	35.18
2008-01-08	2008	34.61
2009-01-08	2008	33.93
2010-01-08	2008	33.48
2011-01-08	2008	32.12
2014-01-08	2008	32.73
2015-01-08	2008	33.6
2016-01-08	2008	33.56
2017-01-08	2008	32.12
2018-01-08	2008	31.46
2022-01-08	2008	37.14
2023-01-08	2008	32.96
2024-01-08	2008	32.96
2025-01-08	2008	31.96
2028-01-08	2008	33.18
2029-01-08	2008	32.05
1930-01-08	2008	30.64
1931-01-08	2008	30.24
2001-02-08	2008	29.77
2004-02-08	2008	30.59
2005-02-08	2008	31.59
2006-02-08	2008	31.74
2007-02-08	2008	30.77
2008-02-08	2008	31.31
2011-02-08	2008	31.94
2012-02-08	2008	32.66
2013-02-08	2008	31.45
2014-02-08	2008	30.8
2015-02-08	2008	30.17
2019-02-08	2008	33.59
2020-02-08	2008	36.25
2021-02-08	2008	34.74
2022-02-08	2008	34.47
2025-02-08	2008	33.87
2026-02-08	2008	33.89
2027-02-08	2008	33.57
2028-02-08	2008	35.35
2029-02-08	2008	34.82
2003-03-08	2008	36.45
2004-03-08	2008	34.85
2005-03-08	2008	37.61
2006-03-08	2008	38.27
2007-03-08	2008	37.85
2010-03-08	2008	39.71
2011-03-08	2008	40.92
2012-03-08	2008	41.7
2013-03-08	2008	41.07
2014-03-08	2008	41.12
2017-03-08	2008	46.81
2018-03-08	2008	42.3
2019-03-08	2008	46.33
2020-03-08	2008	43.76
2024-03-08	2008	40.56
2025-03-08	2008	39.85
2026-03-08	2008	39.29
2027-03-08	2008	39.88
2028-03-08	2008	38.52
1931-03-08	2008	39.32
2001-04-08	2008	39.72
2002-04-08	2008	39.96
2003-04-08	2008	40.77
2004-04-08	2008	39.62
2007-04-08	2008	42.14
2008-04-08	2008	41.28
2009-04-08	2008	41.58
2010-04-08	2008	41.61
2011-04-08	2008	38.1
2014-04-08	2008	39.7
2015-04-08	2008	40.36
2016-04-08	2008	40.51
2017-04-08	2008	40.59
2018-04-08	2008	39.94
2021-04-08	2008	36.32
2022-04-08	2008	39.79
2023-04-08	2008	38.11
2024-04-08	2008	37.66
2025-04-08	2008	37.91
2028-04-08	2008	39.52
2029-04-08	2008	39.34
1930-04-08	2008	38.52
2001-05-08	2008	38.8
2002-05-08	2008	38.81
2005-05-08	2008	40.15
2006-05-08	2008	38.79
2007-05-08	2008	38.62
2008-05-08	2008	38.07
2009-05-08	2008	37.43
2012-05-08	2008	37.55
2013-05-08	2008	38.11
2014-05-08	2008	36.8
2015-05-08	2008	38.77
2016-05-08	2008	38.17
2019-05-08	2008	38.51
2020-05-08	2008	37.46
2021-05-08	2008	38.69
2022-05-08	2008	40.11
2023-05-08	2008	38.61
2027-05-08	2008	40.74
2028-05-08	2008	40.52
2029-05-08	2008	41.38
1930-05-08	2008	42.3
2002-06-08	2008	43.1
2003-06-08	2008	41.75
2004-06-08	2008	40.77
2005-06-08	2008	41.37
2006-06-08	2008	52.03
2009-06-08	2008	45.57
2010-06-08	2008	48.13
2011-06-08	2008	48.4
2012-06-08	2008	50.17
2013-06-08	2008	49.19
2016-06-08	2008	50.45
2017-06-08	2008	48.51
2018-06-08	2008	46.15
2019-06-08	2008	46.62
2020-06-08	2008	47.16
2023-06-08	2008	44.29
2024-06-08	2008	44.49
2025-06-08	2008	43.97
2026-06-08	2008	44.68
2027-06-08	2008	43.83
1930-06-08	2008	45.11
2001-07-08	2008	46.45
2002-07-08	2008	46.05
2003-07-08	2008	44.39
2007-07-08	2008	46.38
2008-07-08	2008	48.41
2009-07-08	2008	47.01
2010-07-08	2008	46.91
2011-07-08	2008	47.67
2014-07-08	2008	47.24
2015-07-08	2008	50.89
2016-07-08	2008	52.02
2017-07-08	2008	53.88
2018-07-08	2008	53.73
2021-07-08	2008	51.46
2022-07-08	2008	50.94
2023-07-08	2008	51.54
2024-07-08	2008	50.7
2025-07-08	2008	48.84
2028-07-08	2008	49.28
2029-07-08	2008	48.38
1930-07-08	2008	47.17
1931-07-08	2008	47.02
2001-08-08	2008	46.83
2004-08-08	2008	48
2005-08-08	2008	48.47
2006-08-08	2008	48.41
2007-08-08	2008	46.99
2008-08-08	2008	45.7
2011-08-08	2008	45.57
2012-08-08	2008	45.93
2013-08-08	2008	46.86
2014-08-08	2008	46.68
2015-08-08	2008	48.35
2018-08-08	2008	46.62
2019-08-08	2008	44.77
2020-08-08	2008	44.03
2021-08-08	2008	45.14
2022-08-08	2008	43.63
2025-08-08	2008	44.48
2026-08-08	2008	46.96
2027-08-08	2008	48.21
2028-08-08	2008	49.1
2029-08-08	2008	50.22
2002-09-08	2008	46.69
2003-09-08	2008	45.08
2004-09-08	2008	44.79
2005-09-08	2008	44.85
2008-09-08	2008	45.2
2009-09-08	2008	45.65
2010-09-08	2008	45.35
2011-09-08	2008	46.98
2012-09-08	2008	45.75
2015-09-08	2008	45.75
2016-09-08	2008	51.56
2017-09-08	2008	52.44
2018-09-08	2008	54.57
2019-09-08	2008	52.73
2022-09-08	2008	57.47
2023-09-08	2008	54.76
2024-09-08	2008	53.99
2025-09-08	2008	52.39
2026-09-08	2008	52.7
2029-09-08	2008	64.21
1930-09-08	2008	59.56
2001-10-08	2008	57.99
2002-10-08	2008	57.85
2003-10-08	2008	56.41
2006-10-08	2008	65.02
2007-10-08	2008	64.12
2008-10-08	2008	62.6
2009-10-08	2008	61.58
2010-10-08	2008	70.52
2013-10-08	2008	70.52
2014-10-08	2008	70.52
2015-10-08	2008	70.52
2016-10-08	2008	75.09
2017-10-08	2008	70.04
2020-10-08	2008	69.38
2021-10-08	2008	71.76
2022-10-08	2008	83.79
2023-10-08	2008	81.88
2024-10-08	2008	84.59
2027-10-08	2008	82.51
2028-10-08	2008	92.9
2029-10-08	2008	79.85
1930-10-08	2008	80.35
1931-10-08	2008	80.56
2003-11-08	2008	84.07
2004-11-08	2008	83.2
2005-11-08	2008	83.63
2006-11-08	2008	90.25
2007-11-08	2008	85.63
2010-11-08	2008	87.35
2011-11-08	2008	87.41
2012-11-08	2008	79.79
2013-11-08	2008	82.27
2014-11-08	2008	79.78
2017-11-08	2008	80.66
2018-11-08	2008	75.77
2019-11-08	2008	71.6
2020-11-08	2008	79.09
2021-11-08	2008	79.7
2024-11-08	2008	78.32
2025-11-08	2008	81.68
2026-11-08	2008	66.47
2028-11-08	2008	80.26
2001-12-08	2008	85.31
2002-12-08	2008	86.36
2003-12-08	2008	88.45
2004-12-08	2008	89.34
2005-12-08	2008	93.08
2008-12-08	2008	92.64
2009-12-08	2008	98.93
2010-12-08	2008	95.9
2011-12-08	2008	100.42
2012-12-08	2008	93.05
2015-12-08	2008	93.05
2016-12-08	2008	93.05
2017-12-08	2008	95.12
2018-12-08	2008	90.93
2019-12-08	2008	86.67
2022-12-08	2008	87.63
2023-12-08	2008	91.81
2024-12-08	2008	90.36
2026-12-08	2008	89.33
2029-12-08	2008	95.91
1930-12-08	2008	95.88
1931-12-08	2008	88.93
2002-01-09	2009	87.67
2005-01-09	2009	82.11
2006-01-09	2009	79.58
2007-01-09	2009	85.46
2008-01-09	2009	85.46
2009-01-09	2009	80.66
2012-01-09	2009	80.66
2013-01-09	2009	81.54
2014-01-09	2009	76.68
2015-01-09	2009	76.22
2016-01-09	2009	74.4
2020-01-09	2009	81.83
2021-01-09	2009	79.85
2022-01-09	2009	81.81
2023-01-09	2009	81.31
2026-01-09	2009	80.91
2027-01-09	2009	83.76
2028-01-09	2009	81.57
2029-01-09	2009	79.41
1930-01-09	2009	77.1
2002-02-09	2009	77.89
2003-02-09	2009	72.98
2004-02-09	2009	70.92
2005-02-09	2009	69.23
2006-02-09	2009	70.09
2009-02-09	2009	68.81
2010-02-09	2009	69.82
2011-02-09	2009	69.46
2012-02-09	2009	68.49
2013-02-09	2009	66.06
2017-02-09	2009	76.12
2018-02-09	2009	76.8
2019-02-09	2009	76.71
2020-02-09	2009	74.89
2023-02-09	2009	76.36
2024-02-09	2009	72.48
2025-02-09	2009	69.11
2026-02-09	2009	67.7
2027-02-09	2009	68.54
2002-03-09	2009	76.61
2003-03-09	2009	73.1
2004-03-09	2009	72.08
2005-03-09	2009	72.6
2006-03-09	2009	72.36
2009-03-09	2009	71.35
2010-03-09	2009	78.02
2011-03-09	2009	69.24
2012-03-09	2009	69.64
2013-03-09	2009	65
2016-03-09	2009	69.68
2017-03-09	2009	67.71
2018-03-09	2009	65.36
2019-03-09	2009	79.59
2020-03-09	2009	62.99
2023-03-09	2009	66.42
2024-03-09	2009	60.82
2025-03-09	2009	60.96
2026-03-09	2009	59.08
2027-03-09	2009	59.28
1930-03-09	2009	64.31
1931-03-09	2009	78.01
2001-04-09	2009	65.06
2002-04-09	2009	62.97
2003-04-09	2009	61.86
2006-04-09	2009	58.62
2007-04-09	2009	58.58
2008-04-09	2009	56.84
2009-04-09	2009	54.97
2013-04-09	2009	57.85
2014-04-09	2009	67.77
2015-04-09	2009	55.57
2016-04-09	2009	69.95
2017-04-09	2009	50.12
2020-04-09	2009	60.84
2021-04-09	2009	54.75
2022-04-09	2009	53.6
2023-04-09	2009	53.88
2024-04-09	2009	52.81
2027-04-09	2009	56.75
2028-04-09	2009	55.41
2029-04-09	2009	53.71
1930-04-09	2009	52.75
2001-05-09	2009	50.2
2004-05-09	2009	49.01
2005-05-09	2009	47.4
2006-05-09	2009	46.88
2007-05-09	2009	47.4
2008-05-09	2009	44.89
2011-05-09	2009	45.23
2012-05-09	2009	44.98
2013-05-09	2009	46.85
2014-05-09	2009	45.66
2015-05-09	2009	46.01
2018-05-09	2009	42.21
2019-05-09	2009	41.25
2020-05-09	2009	40.74
2021-05-09	2009	41.56
2022-05-09	2009	40.95
2026-05-09	2009	41.97
2027-05-09	2009	41.94
2028-05-09	2009	40.81
2029-05-09	2009	41.32
2001-06-09	2009	42.46
2002-06-09	2009	42.15
2003-06-09	2009	45.29
2004-06-09	2009	46.14
2005-06-09	2009	45.75
2008-06-09	2009	46.6
2009-06-09	2009	45.89
2010-06-09	2009	46.97
2011-06-09	2009	47.25
2012-06-09	2009	46.39
2015-06-09	2009	46.84
2016-06-09	2009	47.4
2017-06-09	2009	47.32
2018-06-09	2009	46.64
2019-06-09	2009	45.16
2022-06-09	2009	46.95
2023-06-09	2009	45.55
2024-06-09	2009	44.46
2025-06-09	2009	41
2026-06-09	2009	40.33
2029-06-09	2009	41.26
1930-06-09	2009	42.78
2001-07-09	2009	43.01
2002-07-09	2009	45.67
2006-07-09	2009	49.37
2007-07-09	2009	50.25
2008-07-09	2009	52.66
2009-07-09	2009	51.51
2010-07-09	2009	50.88
2013-07-09	2009	49.58
2014-07-09	2009	48
2015-07-09	2009	46.79
2016-07-09	2009	45.63
2017-07-09	2009	44.79
2020-07-09	2009	44.65
2021-07-09	2009	44.24
2022-07-09	2009	44.36
2023-07-09	2009	42.34
2024-07-09	2009	40.72
2027-07-09	2009	42.46
2028-07-09	2009	42.97
2029-07-09	2009	46.14
1930-07-09	2009	45.57
1931-07-09	2009	45.72
2003-08-09	2009	47.92
2004-08-09	2009	47.18
2005-08-09	2009	46.7
2006-08-09	2009	46.02
2007-08-09	2009	45.38
2010-08-09	2009	45.7
2011-08-09	2009	46.23
2012-08-09	2009	45.44
2013-08-09	2009	44.79
2014-08-09	2009	45.88
2017-08-09	2009	46.92
2018-08-09	2009	44.5
2019-08-09	2009	45.14
2020-08-09	2009	45.72
2021-08-09	2009	45.68
2024-08-09	2009	45.39
2025-08-09	2009	45.51
2026-08-09	2009	45.97
2027-08-09	2009	43.98
2028-08-09	2009	43.21
1931-08-09	2009	47.09
2001-09-09	2009	46.53
2002-09-09	2009	45.81
2003-09-09	2009	44.6
2004-09-09	2009	44.24
2008-09-09	2009	45.91
2009-09-09	2009	46.37
2010-09-09	2009	44.83
2011-09-09	2009	45.07
2014-09-09	2009	45.38
2015-09-09	2009	43.93
2016-09-09	2009	42.4
2017-09-09	2009	42.36
2018-09-09	2009	41.67
2021-09-09	2009	41.4
2022-09-09	2009	40.38
2023-09-09	2009	41.23
2024-09-09	2009	44.28
2025-09-09	2009	44.27
2028-09-09	2009	43.91
2029-09-09	2009	43.74
1930-09-09	2009	45.23
2001-10-09	2009	45.59
2002-10-09	2009	45.22
2005-10-09	2009	45.14
2006-10-09	2009	45.47
2007-10-09	2009	45.25
2008-10-09	2009	43.36
2009-10-09	2009	43.6
2012-10-09	2009	43.2
2013-10-09	2009	41.54
2014-10-09	2009	42.09
2015-10-09	2009	40.09
2016-10-09	2009	36.91
2019-10-09	2009	38.41
2020-10-09	2009	39.06
2021-10-09	2009	39.96
2022-10-09	2009	40.47
2023-10-09	2009	39.5
2026-10-09	2009	40.57
2027-10-09	2009	39.82
2028-10-09	2009	41.24
2029-10-09	2009	39.41
1930-10-09	2009	41.13
2002-11-09	2009	41.78
2003-11-09	2009	41.58
2004-11-09	2009	40.6
2005-11-09	2009	38.98
2006-11-09	2009	38.7
2009-11-09	2009	39.06
2010-11-09	2009	38.12
2011-11-09	2009	37.89
2012-11-09	2009	38.78
2013-11-09	2009	38.67
2016-11-09	2009	37.56
2017-11-09	2009	37.01
2018-11-09	2009	35.69
2019-11-09	2009	36.99
2020-11-09	2009	36.8
2023-11-09	2009	35.67
2024-11-09	2009	37.06
2025-11-09	2009	36.57
2027-11-09	2009	40.73
1930-11-09	2009	41.17
2001-12-09	2009	40.23
2002-12-09	2009	40.29
2003-12-09	2009	40.56
2004-12-09	2009	41.18
2007-12-09	2009	42.49
2008-12-09	2009	42.19
2009-12-09	2009	43.08
2010-12-09	2009	42.9
2011-12-09	2009	43.05
2014-12-09	2009	42.16
2015-12-09	2009	41.54
2016-12-09	2009	39.89
2017-12-09	2009	39.08
2018-12-09	2009	40.58
2021-12-09	2009	39.25
2022-12-09	2009	37.81
2023-12-09	2009	36
2024-12-09	2009	35.18
2028-12-09	2009	36.48
2029-12-09	2009	35.78
1930-12-09	2009	34.95
1931-12-09	2009	36.26
2004-01-10	2010	35.44
2005-01-10	2010	34.27
2006-01-10	2010	34.4
2007-01-10	2010	33.61
2008-01-10	2010	31.34
2011-01-10	2010	30
2012-01-10	2010	31.61
2013-01-10	2010	32.75
2014-01-10	2010	30.86
2015-01-10	2010	29.8
2019-01-10	2010	28.52
2020-01-10	2010	31.15
2021-01-10	2010	32.51
2022-01-10	2010	34.85
2025-01-10	2010	33.33
2026-01-10	2010	33.78
2027-01-10	2010	34.23
2028-01-10	2010	33.28
2029-01-10	2010	34.05
2001-02-10	2010	32.45
2002-02-10	2010	32.44
2003-02-10	2010	34.65
2004-02-10	2010	38.51
2005-02-10	2010	39.99
2008-02-10	2010	39.53
2009-02-10	2010	38.74
2010-02-10	2010	37.91
2011-02-10	2010	36.04
2012-02-10	2010	36.04
2016-02-10	2010	36.15
2017-02-10	2010	35.38
2018-02-10	2010	33.36
2019-02-10	2010	34.63
2022-02-10	2010	33.68
2023-02-10	2010	34.88
2024-02-10	2010	33.46
2025-02-10	2010	33.56
2026-02-10	2010	32.82
2001-03-10	2010	34.29
2002-03-10	2010	34.88
2003-03-10	2010	34.53
2004-03-10	2010	33.54
2005-03-10	2010	32.67
2008-03-10	2010	33.22
2009-03-10	2010	33.19
2010-03-10	2010	33.28
2011-03-10	2010	32.7
2012-03-10	2010	32.11
2015-03-10	2010	33.38
2016-03-10	2010	33.22
2017-03-10	2010	32.47
2018-03-10	2010	31.73
2019-03-10	2010	31.85
2022-03-10	2010	29.57
2023-03-10	2010	29.23
2024-03-10	2010	29.34
2025-03-10	2010	30.13
2026-03-10	2010	30.1
2029-03-10	2010	30.17
1930-03-10	2010	29.56
1931-03-10	2010	29.61
2001-04-10	2010	29.24
2005-04-10	2010	29.65
2006-04-10	2010	28.8
2007-04-10	2010	29.04
2008-04-10	2010	29.25
2009-04-10	2010	29.15
2012-04-10	2010	27.02
2013-04-10	2010	27.26
2014-04-10	2010	27.14
2015-04-10	2010	26.9
2016-04-10	2010	27.16
2019-04-10	2010	29.02
2020-04-10	2010	27.8
2021-04-10	2010	27.67
2022-04-10	2010	27.65
2023-04-10	2010	26.68
2026-04-10	2010	28.02
2027-04-10	2010	30.34
2028-04-10	2010	30.68
2029-04-10	2010	29.53
1930-04-10	2010	30.25
2003-05-10	2010	30.18
2004-05-10	2010	32.67
2005-05-10	2010	35.61
2006-05-10	2010	39.73
2007-05-10	2010	42.61
2010-05-10	2010	40.05
2011-05-10	2010	38.87
2012-05-10	2010	36.96
2013-05-10	2010	36.46
2014-05-10	2010	40.46
2017-05-10	2010	41.13
2018-05-10	2010	42.96
2019-05-10	2010	44.03
2020-05-10	2010	46.46
2021-05-10	2010	44.57
2024-05-10	2010	44.9
2025-05-10	2010	45.8
2026-05-10	2010	43.45
2027-05-10	2010	40.7
2028-05-10	2010	40.49
2001-06-10	2010	46.06
2002-06-10	2010	42.92
2003-06-10	2010	41.72
2004-06-10	2010	47.15
2007-06-10	2010	46.78
2008-06-10	2010	43.85
2009-06-10	2010	42.55
2010-06-10	2010	38.91
2011-06-10	2010	39.37
2014-06-10	2010	39.72
2015-06-10	2010	37.72
2016-06-10	2010	37.38
2017-06-10	2010	36.29
2018-06-10	2010	35.25
2021-06-10	2010	35.36
2022-06-10	2010	35.47
2023-06-10	2010	36.76
2024-06-10	2010	37.41
2025-06-10	2010	35.82
2028-06-10	2010	36.71
2029-06-10	2010	39.16
1930-06-10	2010	39.5
2001-07-10	2010	41.22
2002-07-10	2010	39.19
2006-07-10	2010	40.24
2007-07-10	2010	37.75
2008-07-10	2010	35.78
2009-07-10	2010	34.57
2012-07-10	2010	33.2
2013-07-10	2010	32.87
2014-07-10	2010	33.16
2015-07-10	2010	33.24
2016-07-10	2010	34.13
2019-07-10	2010	34.03
2020-07-10	2010	32.43
2021-07-10	2010	33.88
2022-07-10	2010	33.59
2023-07-10	2010	32.44
2026-07-10	2010	33.07
2027-07-10	2010	32.91
2028-07-10	2010	33.79
2029-07-10	2010	31.57
1930-07-10	2010	31.52
2002-08-10	2010	31.62
2003-08-10	2010	32.09
2004-08-10	2010	31.76
2005-08-10	2010	31.32
2006-08-10	2010	30.9
2009-08-10	2010	31.31
2010-08-10	2010	32.08
2011-08-10	2010	34.18
2012-08-10	2010	34.84
2013-08-10	2010	34.62
2016-08-10	2010	35.41
2017-08-10	2010	33.56
2018-08-10	2010	33.9
2019-08-10	2010	34.18
2020-08-10	2010	33.73
2023-08-10	2010	33.56
2024-08-10	2010	34.84
2025-08-10	2010	33.24
2026-08-10	2010	33.08
2027-08-10	2010	32.13
1930-08-10	2010	32.99
1931-08-10	2010	34.51
2001-09-10	2010	33.25
2002-09-10	2010	32.66
2003-09-10	2010	32.11
2007-09-10	2010	33.28
2008-09-10	2010	32.82
2009-09-10	2010	31.81
2010-09-10	2010	31.37
2013-09-10	2010	31.72
2014-09-10	2010	32.07
2015-09-10	2010	31.97
2016-09-10	2010	31.69
2017-09-10	2010	31.08
2020-09-10	2010	31.85
2021-09-10	2010	32.81
2022-09-10	2010	31.67
2023-09-10	2010	31.4
2024-09-10	2010	29.88
2027-09-10	2010	30.87
2028-09-10	2010	30.82
2029-09-10	2010	30.8
1930-09-10	2010	30.04
2001-10-10	2010	30.46
2004-10-10	2010	31.37
2005-10-10	2010	31.88
2006-10-10	2010	30.93
2007-10-10	2010	32.29
2008-10-10	2010	32.22
2011-10-10	2010	33.26
2012-10-10	2010	33.26
2013-10-10	2010	33.19
2014-10-10	2010	32.46
2015-10-10	2010	33.42
2018-10-10	2010	32.2
2019-10-10	2010	33.99
2020-10-10	2010	32.39
2021-10-10	2010	33.65
2022-10-10	2010	32.45
2025-10-10	2010	33.05
2026-10-10	2010	31.89
2027-10-10	2010	32
2028-10-10	2010	31.56
2029-10-10	2010	32.12
2001-11-10	2010	32.83
2002-11-10	2010	33.33
2003-11-10	2010	31.89
2004-11-10	2010	30.78
2005-11-10	2010	29.86
2008-11-10	2010	30.82
2009-11-10	2010	30.93
2010-11-10	2010	30.25
2011-11-10	2010	30.27
2012-11-10	2010	30.92
2015-11-10	2010	31.13
2016-11-10	2010	33.43
2017-11-10	2010	33.69
2018-11-10	2010	31.49
2019-11-10	2010	30.64
2022-11-10	2010	30.84
2023-11-10	2010	31.6
2024-11-10	2010	30.03
2026-11-10	2010	28.82
2029-11-10	2010	30.75
1930-11-10	2010	31.89
2001-12-10	2010	31.17
2002-12-10	2010	30.9
2003-12-10	2010	31.7
2006-12-10	2010	31.5
2007-12-10	2010	32.17
2008-12-10	2010	30.96
2009-12-10	2010	30.41
2010-12-10	2010	30.36
2013-12-10	2010	29.25
2014-12-10	2010	29
2015-12-10	2010	28.46
2016-12-10	2010	27.93
2017-12-10	2010	26.82
2020-12-10	2010	26.61
2021-12-10	2010	25.83
2022-12-10	2010	25.5
2023-12-10	2010	25.42
2027-12-10	2010	27.48
2028-12-10	2010	27.88
2029-12-10	2010	27.78
1930-12-10	2010	29.27
1931-12-10	2010	29.48
2003-01-11	2011	28.21
2004-01-11	2011	30.26
2005-01-11	2011	29.32
2006-01-11	2011	30.21
2007-01-11	2011	29.64
2010-01-11	2011	29.09
2011-01-11	2011	28.01
2012-01-11	2011	27.53
2013-01-11	2011	27.73
2014-01-11	2011	26.5
2018-01-11	2011	26.52
2019-01-11	2011	27.28
2020-01-11	2011	27.4
2021-01-11	2011	26.53
2024-01-11	2011	27.1
2025-01-11	2011	29.98
2026-01-11	2011	28
2027-01-11	2011	29.79
2028-01-11	2011	33.26
1931-01-11	2011	35.18
2001-02-11	2011	33.38
2002-02-11	2011	31.83
2003-02-11	2011	32.19
2004-02-11	2011	32.24
2007-02-11	2011	31.56
2008-02-11	2011	31.07
2009-02-11	2011	30.29
2010-02-11	2011	29.86
2011-02-11	2011	29.58
2014-02-11	2011	30.12
2015-02-11	2011	30.47
2016-02-11	2011	31.42
2017-02-11	2011	31.04
2018-02-11	2011	30.82
2022-02-11	2011	38.54
2023-02-11	2011	41.92
2024-02-11	2011	42.62
2025-02-11	2011	42.49
2028-02-11	2011	39.05
2001-03-11	2011	41.85
2002-03-11	2011	42.25
2003-03-11	2011	40.42
2004-03-11	2011	44.87
2007-03-11	2011	45.16
2008-03-11	2011	44.21
2009-03-11	2011	43
2010-03-11	2011	42.86
2011-03-11	2011	41.36
2014-03-11	2011	40.99
2015-03-11	2011	42.34
2016-03-11	2011	42.82
2017-03-11	2011	43.1
2018-03-11	2011	41.9
2021-03-11	2011	39.1
2022-03-11	2011	37.9
2023-03-11	2011	36.36
2024-03-11	2011	35.98
2025-03-11	2011	34.7
2028-03-11	2011	34.29
2029-03-11	2011	33.49
1930-03-11	2011	33.07
1931-03-11	2011	34.62
2001-04-11	2011	33.91
2004-04-11	2011	33.32
2005-04-11	2011	32.15
2006-04-11	2011	32.4
2007-04-11	2011	32.77
2008-04-11	2011	35.5
2011-04-11	2011	33.86
2012-04-11	2011	34.48
2013-04-11	2011	32.78
2014-04-11	2011	32.38
2015-04-11	2011	31.58
2018-04-11	2011	30.72
2019-04-11	2011	30
2020-04-11	2011	30.36
2021-04-11	2011	30.15
2025-04-11	2011	31.22
2026-04-11	2011	30.68
2027-04-11	2011	30.39
2028-04-11	2011	30.21
2029-04-11	2011	30.39
2002-05-11	2011	31.82
2003-05-11	2011	31.82
2004-05-11	2011	31.85
2005-05-11	2011	42.51
2006-05-11	2011	41.44
2009-05-11	2011	42.09
2010-05-11	2011	40.45
2011-05-11	2011	42.83
2012-05-11	2011	42.34
2013-05-11	2011	39.73
2016-05-11	2011	40.51
2017-05-11	2011	38.67
2018-05-11	2011	38.6
2019-05-11	2011	37.29
2020-05-11	2011	37.18
2023-05-11	2011	38.73
2024-05-11	2011	36.58
2025-05-11	2011	35.53
2026-05-11	2011	34.01
2027-05-11	2011	33.47
1931-05-11	2011	33.51
2001-06-11	2011	34.77
2002-06-11	2011	33.26
2003-06-11	2011	32.37
2006-06-11	2011	34.03
2007-06-11	2011	33.62
2008-06-11	2011	32.83
2009-06-11	2011	32.16
2010-06-11	2011	33.47
2013-06-11	2011	34.69
2014-06-11	2011	32.57
2015-06-11	2011	35.75
2016-06-11	2011	35.59
2017-06-11	2011	36.31
2020-06-11	2011	35.91
2021-06-11	2011	35.72
2022-06-11	2011	34.29
2023-06-11	2011	34.48
2024-06-11	2011	35.08
2027-06-11	2011	34.66
2028-06-11	2011	32.88
2029-06-11	2011	32.29
1930-06-11	2011	31.36
2001-07-11	2011	30.57
2005-07-11	2011	30.79
2006-07-11	2011	31.04
2007-07-11	2011	30.96
2008-07-11	2011	30.86
2011-07-11	2011	33.98
2012-07-11	2011	33.3
2013-07-11	2011	33.6
2014-07-11	2011	33.57
2015-07-11	2011	31.88
2018-07-11	2011	32.85
2019-07-11	2011	31.46
2020-07-11	2011	31.18
2021-07-11	2011	31.08
2022-07-11	2011	30.63
2025-07-11	2011	31.23
2026-07-11	2011	31.17
2027-07-11	2011	32.34
2028-07-11	2011	33.13
2029-07-11	2011	33.64
2001-08-11	2011	34.29
2002-08-11	2011	35.27
2003-08-11	2011	34.02
2004-08-11	2011	42.94
2005-08-11	2011	42.37
2008-08-11	2011	56.17
2009-08-11	2011	61.82
2010-08-11	2011	59.45
2011-08-11	2011	50.25
2012-08-11	2011	49.06
2015-08-11	2011	44.66
2016-08-11	2011	43.95
2017-08-11	2011	42.67
2018-08-11	2011	57.42
2019-08-11	2011	55.29
2022-08-11	2011	52.4
2023-08-11	2011	47.67
2024-08-11	2011	47.89
2025-08-11	2011	51.42
2026-08-11	2011	48.12
2029-08-11	2011	45.63
1930-08-11	2011	44.74
1931-08-11	2011	44.33
2001-09-11	2011	42.77
2002-09-11	2011	45.33
2006-09-11	2011	47.41
2007-09-11	2011	44.9
2008-09-11	2011	45.7
2009-09-11	2011	49.45
2012-09-11	2011	48.14
2013-09-11	2011	45.14
2014-09-11	2011	43.72
2015-09-11	2011	42.05
2016-09-11	2011	41.7
2019-09-11	2011	45.93
2020-09-11	2011	45.8
2021-09-11	2011	47.35
2022-09-11	2011	55.61
2023-09-11	2011	54.63
2026-09-11	2011	54.31
2027-09-11	2011	50.13
2028-09-11	2011	53.51
2029-09-11	2011	50.62
1930-09-11	2011	55.68
2003-10-11	2011	58.65
2004-10-11	2011	57.09
2005-10-11	2011	52.79
2006-10-11	2011	50.04
2007-10-11	2011	49.71
2010-10-11	2011	47.21
2011-10-11	2011	47.07
2012-10-11	2011	47.53
2013-10-11	2011	47.76
2014-10-11	2011	45.35
2017-10-11	2011	50.14
2018-10-11	2011	47.8
2019-10-11	2011	50.01
2020-10-11	2011	49.52
2021-10-11	2011	48.03
2024-10-11	2011	45.6
2025-10-11	2011	48.27
2026-10-11	2011	47.59
2027-10-11	2011	43.82
2028-10-11	2011	41.58
1931-10-11	2011	43.26
2001-11-11	2011	46.63
2002-11-11	2011	45.56
2003-11-11	2011	43.85
2004-11-11	2011	42.45
2007-11-11	2011	43.3
2008-11-11	2011	43.35
2009-11-11	2011	48.97
2010-11-11	2011	47.84
2011-11-11	2011	46.6
2014-11-11	2011	46.41
2015-11-11	2011	43.05
2016-11-11	2011	43.29
2017-11-11	2011	42.94
2018-11-11	2011	42.94
2021-11-11	2011	44.82
2022-11-11	2011	42.94
2023-11-11	2011	45.19
2025-11-11	2011	69.12
2028-11-11	2011	44.52
2029-11-11	2011	42.7
1930-11-11	2011	41
2001-12-11	2011	40.89
2002-12-11	2011	39.8
2005-12-11	2011	39.34
2006-12-11	2011	38.23
2007-12-11	2011	38.34
2008-12-11	2011	40.27
2009-12-11	2011	38.87
2012-12-11	2011	40.45
2013-12-11	2011	39.39
2014-12-11	2011	43.82
2015-12-11	2011	45.04
2016-12-11	2011	41.73
2019-12-11	2011	41.27
2020-12-11	2011	38.96
2021-12-11	2011	36.37
2022-12-11	2011	35.81
2023-12-11	2011	35.74
2027-12-11	2011	36.95
2028-12-11	2011	38.73
2029-12-11	2011	38.66
1930-12-11	2011	38.74
2003-01-12	2012	40.07
2004-01-12	2012	39.04
2005-01-12	2012	38.7
2006-01-12	2012	37.12
2009-01-12	2012	36.52
2010-01-12	2012	35.44
2011-01-12	2012	35.52
2012-01-12	2012	36.59
2013-01-12	2012	35.62
2017-01-12	2012	33.97
2018-01-12	2012	32.59
2019-01-12	2012	33.51
2020-01-12	2012	33.35
2023-01-12	2012	33.16
2024-01-12	2012	33.23
2025-01-12	2012	31.93
2026-01-12	2012	31.97
2027-01-12	2012	31.57
1930-01-12	2012	31.74
1931-01-12	2012	32.31
2001-02-12	2012	32.18
2002-02-12	2012	31.81
2003-02-12	2012	30.71
2006-02-12	2012	31.2
2007-02-12	2012	32.41
2008-02-12	2012	32.32
2009-02-12	2012	32.43
2010-02-12	2012	32.83
2013-02-12	2012	33.3
2014-02-12	2012	33.64
2015-02-12	2012	34.85
2016-02-12	2012	33.99
2017-02-12	2012	33.05
2021-02-12	2012	34.68
2022-02-12	2012	33.67
2023-02-12	2012	33.21
2024-02-12	2012	33.8
2027-02-12	2012	34.12
2028-02-12	2012	33.52
2029-02-12	2012	32.52
2001-03-12	2012	33.2
2002-03-12	2012	32.91
2005-03-12	2012	33.34
2006-03-12	2012	34.34
2007-03-12	2012	32.93
2008-03-12	2012	32.12
2009-03-12	2012	31.42
2012-03-12	2012	30
2013-03-12	2012	29.45
2014-03-12	2012	29.31
2015-03-12	2012	29.44
2016-03-12	2012	28.68
2019-03-12	2012	26.85
2020-03-12	2012	27.87
2021-03-12	2012	26.93
2022-03-12	2012	27.51
2023-03-12	2012	28.17
2026-03-12	2012	27.89
2027-03-12	2012	27.53
2028-03-12	2012	28.03
2029-03-12	2012	28.94
1930-03-12	2012	29
2002-04-12	2012	28.46
2003-04-12	2012	27.95
2004-04-12	2012	28.73
2005-04-12	2012	28.03
2009-04-12	2012	29.84
2010-04-12	2012	31.62
2011-04-12	2012	30.69
2012-04-12	2012	29.41
2013-04-12	2012	29.61
2016-04-12	2012	29.78
2017-04-12	2012	28.74
2018-04-12	2012	28.36
2019-04-12	2012	28.31
2020-04-12	2012	27.1
2023-04-12	2012	26.91
2024-04-12	2012	26.11
2025-04-12	2012	25.68
2026-04-12	2012	24.62
2027-04-12	2012	24.34
1930-04-12	2012	25.15
2001-05-12	2012	25.12
2002-05-12	2012	25.03
2003-05-12	2012	27.46
2004-05-12	2012	29.79
2007-05-12	2012	29.07
2008-05-12	2012	29.06
2009-05-12	2012	29.27
2010-05-12	2012	28.61
2011-05-12	2012	28.79
2014-05-12	2012	30.96
2015-05-12	2012	32.13
2016-05-12	2012	31.48
2017-05-12	2012	32.62
2018-05-12	2012	33.18
2021-05-12	2012	30.01
2022-05-12	2012	29.75
2023-05-12	2012	30.9
2024-05-12	2012	30.12
2025-05-12	2012	30.19
2029-05-12	2012	30.72
1930-05-12	2012	33.32
1931-05-12	2012	34.79
2001-06-12	2012	41.63
2004-06-12	2012	38.58
2005-06-12	2012	36.67
2006-06-12	2012	35.58
2007-06-12	2012	36.9
2008-06-12	2012	37.57
2011-06-12	2012	42.31
2012-06-12	2012	39.45
2013-06-12	2012	39.07
2014-06-12	2012	36.19
2015-06-12	2012	36.28
2018-06-12	2012	35.04
2019-06-12	2012	32.92
2020-06-12	2012	34.66
2021-06-12	2012	37.52
2022-06-12	2012	35.08
2025-06-12	2012	36.84
2026-06-12	2012	34.42
2027-06-12	2012	33.45
2028-06-12	2012	34.58
2029-06-12	2012	35
2002-07-12	2012	36.38
2003-07-12	2012	36.38
2005-07-12	2012	38.22
2006-07-12	2012	37.51
2009-07-12	2012	37.28
2010-07-12	2012	37.68
2011-07-12	2012	35.97
2012-07-12	2012	34.46
2013-07-12	2012	33.86
2016-07-12	2012	34.01
2017-07-12	2012	35.36
2018-07-12	2012	34.93
2019-07-12	2012	36.74
2020-07-12	2012	35.33
2023-07-12	2012	37.23
2024-07-12	2012	36.27
2025-07-12	2012	34.86
2026-07-12	2012	34.1
2027-07-12	2012	32.99
1930-07-12	2012	33.09
1931-07-12	2012	34.53
2001-08-12	2012	33.98
2002-08-12	2012	33.6
2003-08-12	2012	33.23
2006-08-12	2012	32.07
2007-08-12	2012	32.15
2008-08-12	2012	31.42
2009-08-12	2012	30.78
2010-08-12	2012	30.59
2013-08-12	2012	29.45
2014-08-12	2012	29.84
2015-08-12	2012	31.18
2016-08-12	2012	31.73
2017-08-12	2012	31.19
2020-08-12	2012	30.5
2021-08-12	2012	30.64
2022-08-12	2012	31.07
2023-08-12	2012	31.76
2024-08-12	2012	32.01
2027-08-12	2012	33.42
2028-08-12	2012	33.06
2029-08-12	2012	32.59
1930-08-12	2012	31.95
1931-08-12	2012	31.4
2004-09-12	2012	33.61
2005-09-12	2012	33.64
2006-09-12	2012	34.07
2007-09-12	2012	32.77
2010-09-12	2012	32.71
2011-09-12	2012	32.38
2012-09-12	2012	33.33
2013-09-12	2012	32.96
2014-09-12	2012	34.07
2017-09-12	2012	35.64
2018-09-12	2012	35.81
2019-09-12	2012	36.58
2020-09-12	2012	33.58
2021-09-12	2012	33.21
2024-09-12	2012	34.23
2025-09-12	2012	34.35
2026-09-12	2012	35.13
2027-09-12	2012	33.05
2028-09-12	2012	32.45
2001-10-12	2012	32.87
2002-10-12	2012	32.53
2003-10-12	2012	35.15
2004-10-12	2012	33.39
2005-10-12	2012	32.76
2008-10-12	2012	34.05
2009-10-12	2012	34.5
2010-10-12	2012	35.09
2011-10-12	2012	34.52
2012-10-12	2012	33.69
2015-10-12	2012	33.84
2016-10-12	2012	33.54
2017-10-12	2012	32.25
2018-10-12	2012	30.83
2019-10-12	2012	31.91
2022-10-12	2012	33.13
2023-10-12	2012	34.28
2024-10-12	2012	33.61
2025-10-12	2012	32.27
2026-10-12	2012	32.21
1931-10-12	2012	32.18
2001-11-12	2012	31.29
2002-11-12	2012	32.42
2005-11-12	2012	32.1
2006-11-12	2012	32.02
2007-11-12	2012	33.98
2008-11-12	2012	33.51
2009-11-12	2012	31.54
2012-11-12	2012	30
2013-11-12	2012	31.27
2014-11-12	2012	31.5
2015-11-12	2012	30.54
2016-11-12	2012	31.1
2019-11-12	2012	30.97
2020-11-12	2012	29.83
2021-11-12	2012	29.49
2023-11-12	2012	29.49
2026-11-12	2012	29.38
2027-11-12	2012	28.65
2028-11-12	2012	28.69
2029-11-12	2012	28.28
1930-11-12	2012	27.62
2003-12-12	2012	28.39
2004-12-12	2012	28.84
2005-12-12	2012	29.13
2006-12-12	2012	29.89
2007-12-12	2012	29.65
2010-12-12	2012	30.32
2011-12-12	2012	29.94
2012-12-12	2012	29.13
2013-12-12	2012	29.63
2014-12-12	2012	29.32
2017-12-12	2012	28.95
2018-12-12	2012	28.56
2019-12-12	2012	27.64
2020-12-12	2012	27.61
2021-12-12	2012	28.88
2024-12-12	2012	28.88
2026-12-12	2012	28.73
2027-12-12	2012	28.08
2028-12-12	2012	28.88
1931-12-12	2012	28.45
2002-01-13	2013	27.8
2003-01-13	2013	26.83
2004-01-13	2013	26.03
2007-01-13	2013	25.04
2008-01-13	2013	24.3
2009-01-13	2013	24.6
2010-01-13	2013	24.59
2011-01-13	2013	24.57
2014-01-13	2013	25.72
2015-01-13	2013	25.7
2016-01-13	2013	24.39
2017-01-13	2013	23.99
2018-01-13	2013	21.98
2022-01-13	2013	21.67
2023-01-13	2013	22.75
2024-01-13	2013	22.48
2025-01-13	2013	22.52
2028-01-13	2013	22.98
2029-01-13	2013	22.97
1930-01-13	2013	22.88
1931-01-13	2013	22.54
2001-02-13	2013	22.4
2004-02-13	2013	23.96
2005-02-13	2013	23.06
2006-02-13	2013	23.39
2007-02-13	2013	23.3
2008-02-13	2013	23.08
2011-02-13	2013	21.68
2012-02-13	2013	20.7
2013-02-13	2013	21
2014-02-13	2013	20.21
2015-02-13	2013	22.59
2019-02-13	2013	22.44
2020-02-13	2013	24.97
2021-02-13	2013	27.13
2022-02-13	2013	24.58
2025-02-13	2013	26.22
2026-02-13	2013	25.9
2027-02-13	2013	24.33
2028-02-13	2013	23.61
2001-03-13	2013	23.68
2004-03-13	2013	24.28
2005-03-13	2013	22.41
2006-03-13	2013	22.52
2007-03-13	2013	21.29
2008-03-13	2013	20.8
2011-03-13	2013	19.42
2012-03-13	2013	18.77
2013-03-13	2013	19.09
2014-03-13	2013	18.36
2015-03-13	2013	18.76
2018-03-13	2013	19.45
2019-03-13	2013	21.14
2020-03-13	2013	19.58
2021-03-13	2013	19.74
2022-03-13	2013	19.11
2025-03-13	2013	19.08
2026-03-13	2013	17.81
2027-03-13	2013	17.95
2028-03-13	2013	18.19
2001-04-13	2013	19.2
2002-04-13	2013	19.33
2003-04-13	2013	21.74
2004-04-13	2013	21.84
2005-04-13	2013	21.39
2008-04-13	2013	21.01
2009-04-13	2013	20.64
2010-04-13	2013	20.55
2011-04-13	2013	21.2
2012-04-13	2013	22.59
2015-04-13	2013	29.84
2016-04-13	2013	27.32
2017-04-13	2013	31.14
2018-04-13	2013	28.53
2019-04-13	2013	27.57
2022-04-13	2013	25.07
2023-04-13	2013	24.43
2024-04-13	2013	23.26
2025-04-13	2013	22.68
2026-04-13	2013	22.51
2029-04-13	2013	23.44
1930-04-13	2013	24.57
2001-05-13	2013	26.68
2002-05-13	2013	24.49
2003-05-13	2013	24.01
2006-05-13	2013	25.16
2007-05-13	2013	24.38
2008-05-13	2013	22.64
2009-05-13	2013	23.24
2010-05-13	2013	22.83
2013-05-13	2013	23.66
2014-05-13	2013	24.12
2015-05-13	2013	24.48
2016-05-13	2013	24.39
2017-05-13	2013	22.82
2020-05-13	2013	23.44
2021-05-13	2013	23.11
2022-05-13	2013	24.45
2023-05-13	2013	23.3
2024-05-13	2013	22.57
2028-05-13	2013	22.95
2029-05-13	2013	24.04
1930-05-13	2013	24.21
1931-05-13	2013	24.41
2003-06-13	2013	24.79
2004-06-13	2013	24.64
2005-06-13	2013	24.49
2006-06-13	2013	23.89
2007-06-13	2013	22.41
2010-06-13	2013	21.74
2011-06-13	2013	21.81
2012-06-13	2013	22.72
2013-06-13	2013	21.47
2014-06-13	2013	21.22
2017-06-13	2013	21.04
2018-06-13	2013	20.64
2019-06-13	2013	19.98
2020-06-13	2013	25.9
2021-06-13	2013	23.68
2024-06-13	2013	24.32
2025-06-13	2013	23.63
2026-06-13	2013	22.82
2027-06-13	2013	23.17
2028-06-13	2013	22.37
2001-07-13	2013	22.18
2002-07-13	2013	22.63
2003-07-13	2013	25.7
2005-07-13	2013	26.74
2008-07-13	2013	25.37
2009-07-13	2013	25.22
2010-07-13	2013	26.22
2011-07-13	2013	24.58
2012-07-13	2013	24.51
2015-07-13	2013	23.72
2016-07-13	2013	24.5
2017-07-13	2013	23.3
2018-07-13	2013	23.05
2019-07-13	2013	24.08
2022-07-13	2013	24.23
2023-07-13	2013	23.63
2024-07-13	2013	23.77
2025-07-13	2013	23.37
2026-07-13	2013	22.98
2029-07-13	2013	22.79
1930-07-13	2013	23.48
1931-07-13	2013	22.95
2001-08-13	2013	22.28
2002-08-13	2013	22.26
2005-08-13	2013	22.87
2006-08-13	2013	22.64
2007-08-13	2013	22.56
2008-08-13	2013	22.25
2009-08-13	2013	22.64
2012-08-13	2013	22.68
2013-08-13	2013	22.63
2014-08-13	2013	23.15
2015-08-13	2013	24.15
2016-08-13	2013	23.99
2019-08-13	2013	23.48
2020-08-13	2013	24.18
2021-08-13	2013	24.33
2022-08-13	2013	23.26
2023-08-13	2013	22.7
2026-08-13	2013	23.43
2027-08-13	2013	27.19
2028-08-13	2013	29.79
2029-08-13	2013	27.41
1930-08-13	2013	28.1
2003-09-13	2013	29.41
2004-09-13	2013	28.73
2005-09-13	2013	27.44
2006-09-13	2013	28.1
2009-09-13	2013	27.93
2010-09-13	2013	27.12
2011-09-13	2013	24.32
2012-09-13	2013	23.57
2013-09-13	2013	23.18
2016-09-13	2013	23.03
2017-09-13	2013	23.17
2018-09-13	2013	22.81
2019-09-13	2013	21.51
2020-09-13	2013	21.38
2023-09-13	2013	22.27
2024-09-13	2013	22.5
2025-09-13	2013	22.32
2026-09-13	2013	21.77
2027-09-13	2013	21.84
1930-09-13	2013	22.98
2001-10-13	2013	22.57
2002-10-13	2013	21.52
2003-10-13	2013	21.62
2004-10-13	2013	21.49
2007-10-13	2013	22.01
2008-10-13	2013	21.95
2009-10-13	2013	23.24
2010-10-13	2013	21.39
2011-10-13	2013	21.55
2014-10-13	2013	22.52
2015-10-13	2013	23.52
2016-10-13	2013	21.73
2017-10-13	2013	21.22
2018-10-13	2013	20.12
2021-10-13	2013	20.91
2022-10-13	2013	21.62
2023-10-13	2013	23.28
2024-10-13	2013	21.88
2025-10-13	2013	20.28
2028-10-13	2013	20.57
2029-10-13	2013	20.64
1930-10-13	2013	20.95
1931-10-13	2013	20.59
2001-11-13	2013	21.29
2004-11-13	2013	21.74
2005-11-13	2013	22.18
2006-11-13	2013	20.98
2007-11-13	2013	20.79
2008-11-13	2013	19.7
2011-11-13	2013	19.69
2012-11-13	2013	20.32
2013-11-13	2013	19.63
2014-11-13	2013	19.92
2015-11-13	2013	19.39
2018-11-13	2013	19.71
2019-11-13	2013	19.83
2020-11-13	2013	19.87
2021-11-13	2013	18.69
2022-11-13	2013	18.1
2025-11-13	2013	19.23
2026-11-13	2013	18.64
2027-11-13	2013	19.62
2029-11-13	2013	20
2002-12-13	2013	20.28
2003-12-13	2013	19.49
2004-12-13	2013	19.06
2005-12-13	2013	18.59
2006-12-13	2013	17.95
2009-12-13	2013	18.1
2010-12-13	2013	17.95
2011-12-13	2013	17.98
2012-12-13	2013	18.19
2013-12-13	2013	18.42
2016-12-13	2013	17.49
2017-12-13	2013	17.7
2018-12-13	2013	17.26
2019-12-13	2013	16.7
2020-12-13	2013	15.86
2023-12-13	2013	15.42
2024-12-13	2013	15.26
2026-12-13	2013	15.2
2027-12-13	2013	15.74
1930-12-13	2013	16.53
1931-12-13	2013	17.76
2002-01-14	2014	20.24
2003-01-14	2014	20.6
2006-01-14	2014	20.7
2007-01-14	2014	19.67
2008-01-14	2014	20.17
2009-01-14	2014	19.51
2010-01-14	2014	19.47
2013-01-14	2014	19.75
2014-01-14	2014	19.81
2015-01-14	2014	18.7
2016-01-14	2014	17.91
2017-01-14	2014	17.12
2021-01-14	2014	18.26
2022-01-14	2014	18.17
2023-01-14	2014	18.79
2024-01-14	2014	19.46
2027-01-14	2014	20.89
2028-01-14	2014	20.83
2029-01-14	2014	20.81
1930-01-14	2014	19.76
1931-01-14	2014	20.35
2003-02-14	2014	21.65
2004-02-14	2014	21.47
2005-02-14	2014	20.65
2006-02-14	2014	19.65
2007-02-14	2014	19.03
2010-02-14	2014	19.18
2011-02-14	2014	19.05
2012-02-14	2014	19.23
2013-02-14	2014	19
2014-02-14	2014	17.95
2018-02-14	2014	18.43
2019-02-14	2014	18.35
2020-02-14	2014	17.59
2021-02-14	2014	17.9
2024-02-14	2014	18.16
2025-02-14	2014	18.47
2026-02-14	2014	18.48
2027-02-14	2014	18.81
2028-02-14	2014	18.71
2003-03-14	2014	20.9
2004-03-14	2014	19.88
2005-03-14	2014	20.29
2006-03-14	2014	19.96
2007-03-14	2014	20.01
2010-03-14	2014	20.33
2011-03-14	2014	20.67
2012-03-14	2014	20.9
2013-03-14	2014	20.83
2014-03-14	2014	21.7
2017-03-14	2014	20.34
2018-03-14	2014	20.25
2019-03-14	2014	19.88
2020-03-14	2014	19.69
2021-03-14	2014	19.46
2024-03-14	2014	19.52
2025-03-14	2014	19.19
2026-03-14	2014	19.17
2027-03-14	2014	19.28
2028-03-14	2014	19.15
1931-03-14	2014	19.26
2001-04-14	2014	19.61
2002-04-14	2014	19.79
2003-04-14	2014	18.45
2004-04-14	2014	18.28
2007-04-14	2014	18.64
2008-04-14	2014	18.89
2009-04-14	2014	18.55
2010-04-14	2014	18.72
2011-04-14	2014	18.39
2014-04-14	2014	18.71
2015-04-14	2014	18.71
2016-04-14	2014	18.9
2017-04-14	2014	18.93
2021-04-14	2014	18.28
2022-04-14	2014	18.81
2023-04-14	2014	18.46
2024-04-14	2014	18.36
2025-04-14	2014	18.88
2028-04-14	2014	19.14
2029-04-14	2014	19.19
1930-04-14	2014	19.37
2001-05-14	2014	18.44
2002-05-14	2014	17.8
2005-05-14	2014	18.55
2006-05-14	2014	17.96
2007-05-14	2014	17.71
2008-05-14	2014	17.49
2009-05-14	2014	17
2012-05-14	2014	16.65
2013-05-14	2014	16.86
2014-05-14	2014	16.72
2015-05-14	2014	15.94
2016-05-14	2014	15.42
2019-05-14	2014	15.9
2020-05-14	2014	16.2
2021-05-14	2014	16.38
2022-05-14	2014	16.05
2023-05-14	2014	15.89
2027-05-14	2014	16.1
2028-05-14	2014	16.02
2029-05-14	2014	15.55
1930-05-14	2014	15.61
2002-06-14	2014	15.52
2003-06-14	2014	15.53
2004-06-14	2014	15.41
2005-06-14	2014	15.14
2006-06-14	2014	14.5
2009-06-14	2014	14.67
2010-06-14	2014	14.74
2011-06-14	2014	14.67
2012-06-14	2014	19.17
2013-06-14	2014	19.47
2016-06-14	2014	19.52
2017-06-14	2014	17.4
2018-06-14	2014	17.28
2019-06-14	2014	18.05
2020-06-14	2014	18.84
2023-06-14	2014	18.05
2024-06-14	2014	17.93
2025-06-14	2014	17.7
2026-06-14	2014	16.97
2027-06-14	2014	16.44
1930-06-14	2014	16.52
2001-07-14	2014	16.24
2002-07-14	2014	15.87
2003-07-14	2014	15.59
2007-07-14	2014	16.36
2008-07-14	2014	16.31
2009-07-14	2014	16.36
2010-07-14	2014	16.46
2011-07-14	2014	17.26
2014-07-14	2014	18.1
2015-07-14	2014	17.96
2016-07-14	2014	16.88
2017-07-14	2014	17.87
2018-07-14	2014	17.39
2021-07-14	2014	16.97
2022-07-14	2014	17.1
2023-07-14	2014	16.73
2024-07-14	2014	15.95
2025-07-14	2014	16.67
2028-07-14	2014	16.37
2029-07-14	2014	16.79
1930-07-14	2014	17.11
1931-07-14	2014	18.78
2001-08-14	2014	19.39
2004-08-14	2014	18.92
2005-08-14	2014	19.1
2006-08-14	2014	18.81
2007-08-14	2014	18.85
2008-08-14	2014	18.88
2011-08-14	2014	17.54
2012-08-14	2014	17.55
2013-08-14	2014	17.19
2014-08-14	2014	17.86
2015-08-14	2014	18.59
2018-08-14	2014	19.52
2019-08-14	2014	19.38
2020-08-14	2014	17.96
2021-08-14	2014	17.25
2022-08-14	2014	16.51
2025-08-14	2014	16.92
2026-08-14	2014	16.68
2027-08-14	2014	16.47
2028-08-14	2014	16.52
2029-08-14	2014	16.68
2002-09-14	2014	18.34
2003-09-14	2014	18.49
2004-09-14	2014	18.95
2005-09-14	2014	18.52
2008-09-14	2014	20.43
2009-09-14	2014	19.68
2010-09-14	2014	20.49
2011-09-14	2014	20.63
2012-09-14	2014	19.53
2015-09-14	2014	20.17
2016-09-14	2014	18.93
2017-09-14	2014	19.18
2018-09-14	2014	18.98
2019-09-14	2014	18.56
2022-09-14	2014	19.98
2023-09-14	2014	20.73
2024-09-14	2014	19.8
2025-09-14	2014	20.07
2026-09-14	2014	19.42
2029-09-14	2014	19.86
1930-09-14	2014	21.52
2001-10-14	2014	22.38
2002-10-14	2014	23.36
2003-10-14	2014	24.22
2006-10-14	2014	24.62
2007-10-14	2014	25.09
2008-10-14	2014	25.28
2009-10-14	2014	27.72
2010-10-14	2014	30.03
2013-10-14	2014	31.32
2014-10-14	2014	37.23
2015-10-14	2014	36.36
2016-10-14	2014	34.09
2017-10-14	2014	31.16
2020-10-14	2014	29.36
2021-10-14	2014	27.14
2022-10-14	2014	30.68
2023-10-14	2014	31.78
2024-10-14	2014	31.27
2027-10-14	2014	32.44
2028-10-14	2014	30.11
2029-10-14	2014	28.93
1930-10-14	2014	30.45
1931-10-14	2014	30.52
2003-11-14	2014	31.84
2004-11-14	2014	33.13
2005-11-14	2014	31.39
2006-11-14	2014	30.34
2007-11-14	2014	29.47
2010-11-14	2014	30.72
2011-11-14	2014	30.79
2012-11-14	2014	30.71
2013-11-14	2014	33.12
2014-11-14	2014	32.99
2017-11-14	2014	34.39
2018-11-14	2014	33.17
2019-11-14	2014	33.14
2020-11-14	2014	33.64
2021-11-14	2014	34.92
2024-11-14	2014	36.28
2025-11-14	2014	37.49
2026-11-14	2014	36.02
2028-11-14	2014	36.44
2001-12-14	2014	37.49
2002-12-14	2014	38.57
2003-12-14	2014	36.16
2004-12-14	2014	35.39
2005-12-14	2014	34.2
2008-12-14	2014	39.68
2009-12-14	2014	38.53
2010-12-14	2014	42.21
2011-12-14	2014	44.95
2012-12-14	2014	49.77
2015-12-14	2014	57.55
2016-12-14	2014	55.77
2017-12-14	2014	56.75
2018-12-14	2014	57.45
2019-12-14	2014	54.84
2022-12-14	2014	54.82
2023-12-14	2014	53.97
2024-12-14	2014	54.88
2026-12-14	2014	54.68
2029-12-14	2014	53.63
1930-12-14	2014	51.17
1931-12-14	2014	50.24
2002-01-15	2015	54.25
2005-01-15	2015	57.67
2006-01-15	2015	56.45
2007-01-15	2015	53.25
2008-01-15	2015	50.96
2009-01-15	2015	50.07
2012-01-15	2015	53.13
2013-01-15	2015	53.78
2014-01-15	2015	53.17
2015-01-15	2015	57.77
2016-01-15	2015	56.44
2020-01-15	2015	57.99
2021-01-15	2015	55.09
2022-01-15	2015	56.4
2023-01-15	2015	57.62
2026-01-15	2015	56.65
2027-01-15	2015	54.23
2028-01-15	2015	55.18
2029-01-15	2015	54.69
1930-01-15	2015	58.62
2002-02-15	2015	57.84
2003-02-15	2015	59.68
2004-02-15	2015	62.73
2005-02-15	2015	63.14
2006-02-15	2015	60.83
2009-02-15	2015	56
2010-02-15	2015	59.29
2011-02-15	2015	60.23
2012-02-15	2015	58.69
2013-02-15	2015	55.53
2017-02-15	2015	56.33
2018-02-15	2015	55.97
2019-02-15	2015	55.75
2020-02-15	2015	54
2023-02-15	2015	58.67
2024-02-15	2015	56.27
2025-02-15	2015	54.93
2026-02-15	2015	56.46
2027-02-15	2015	55.85
2002-03-15	2015	54.92
2003-03-15	2015	53.05
2004-03-15	2015	48.92
2005-03-15	2015	47.09
2006-03-15	2015	48.96
2009-03-15	2015	48.99
2010-03-15	2015	50.92
2011-03-15	2015	49.17
2012-03-15	2015	49.59
2013-03-15	2015	54.56
2016-03-15	2015	56.93
2017-03-15	2015	59.85
2018-03-15	2015	53.65
2019-03-15	2015	53.82
2020-03-15	2015	50.84
2023-03-15	2015	49.32
2024-03-15	2015	47.94
2025-03-15	2015	47.03
2026-03-15	2015	49.58
2027-03-15	2015	52.84
1930-03-15	2015	51.98
1931-03-15	2015	53.72
2001-04-15	2015	50.9
2002-04-15	2015	49.84
2006-04-15	2015	48.33
2007-04-15	2015	46.25
2008-04-15	2015	48.1
2009-04-15	2015	46.65
2010-04-15	2015	43.04
2013-04-15	2015	44.2
2014-04-15	2015	44.65
2015-04-15	2015	46.14
2016-04-15	2015	43.48
2017-04-15	2015	42
2020-04-15	2015	42.06
2021-04-15	2015	41.04
2022-04-15	2015	39.01
2023-04-15	2015	37.98
2024-04-15	2015	36.61
2027-04-15	2015	37.46
2028-04-15	2015	37.31
2029-04-15	2015	36.68
1930-04-15	2015	36.28
2001-05-15	2015	35.62
2004-05-15	2015	36.2
2005-05-15	2015	36.24
2006-05-15	2015	36.88
2007-05-15	2015	38.13
2008-05-15	2015	35.09
2011-05-15	2015	34.86
2012-05-15	2015	33.74
2013-05-15	2015	34.33
2014-05-15	2015	32.63
2015-05-15	2015	29.95
2018-05-15	2015	30.63
2019-05-15	2015	34.82
2020-05-15	2015	33.7
2021-05-15	2015	31.61
2022-05-15	2015	31.29
2026-05-15	2015	34.66
2027-05-15	2015	35.29
2028-05-15	2015	34.2
2029-05-15	2015	33.74
2001-06-15	2015	35.3
2002-06-15	2015	35.74
2003-06-15	2015	37.4
2004-06-15	2015	38.42
2005-06-15	2015	33.54
2008-06-15	2015	34.04
2009-06-15	2015	33.01
2010-06-15	2015	31.79
2011-06-15	2015	31.76
2012-06-15	2015	31.51
2015-06-15	2015	32.55
2016-06-15	2015	32.39
2017-06-15	2015	32.83
2018-06-15	2015	31.59
2019-06-15	2015	30.4
2022-06-15	2015	30.06
2023-06-15	2015	29.69
2024-06-15	2015	29.6
2025-06-15	2015	29.26
2026-06-15	2015	29.01
2029-06-15	2015	33.64
1930-06-15	2015	32.43
2001-07-15	2015	34.11
2002-07-15	2015	33.8
2006-07-15	2015	40.01
2007-07-15	2015	40.54
2008-07-15	2015	42.2
2009-07-15	2015	42.04
2010-07-15	2015	41.22
2013-07-15	2015	38.08
2014-07-15	2015	36.31
2015-07-15	2015	37.25
2016-07-15	2015	35.92
2017-07-15	2015	34.68
2020-07-15	2015	36.39
2021-07-15	2015	34.97
2022-07-15	2015	37.66
2023-07-15	2015	38.46
2024-07-15	2015	39
2027-07-15	2015	41.15
2028-07-15	2015	39.94
2029-07-15	2015	38.59
1930-07-15	2015	37.33
1931-07-15	2015	38.82
2003-08-15	2015	40.91
2004-08-15	2015	40.12
2005-08-15	2015	40.18
2006-08-15	2015	41.54
2007-08-15	2015	41.17
2010-08-15	2015	40.99
2011-08-15	2015	42.16
2012-08-15	2015	42.4
2013-08-15	2015	43.23
2014-08-15	2015	40.92
2017-08-15	2015	40.35
2018-08-15	2015	39.48
2019-08-15	2015	41.29
2020-08-15	2015	42.58
2021-08-15	2015	44.66
2024-08-15	2015	50.11
2025-08-15	2015	49
2026-08-15	2015	46.87
2027-08-15	2015	49.03
2028-08-15	2015	51.56
1931-08-15	2015	54.37
2001-09-15	2015	57.51
2002-09-15	2015	53.75
2003-09-15	2015	50.44
2004-09-15	2015	49.29
2008-09-15	2015	50.14
2009-09-15	2015	49.5
2010-09-15	2015	50.05
2011-09-15	2015	49.63
2014-09-15	2015	49.81
[truncated: 1,334 more rows]
