# Supplementary material for: Oil price uncertainty, oil pricing reform, and corporate profitability: The case of China
Source: PLoS One. 2024 Feb 2;19(2):e0297554. doi: 10.1371/journal.pone.0297554 (PMC10836706; doi:10.1371/journal.pone.0297554)
Supplement: S1 Data — (ZIP) [file pone.0297554.s001.zip › CHINAFIRMS_ORGINALDATA.xlsx]

## Sheet: Sheet1
ID	CO_ID	YYYYMM	YEAR	Industry Categories-CSRC	Industry Categories-CSRC1	Cash and Cash Equivalents	Fixed Assets	Total Assets	Short-term Borrowings	Long-term Borrowings	Total Liabilities	Operating Income	Operating Cost	Operating Profit	Profit Before Tax	Net Profit	Market Cap-all classes	Cash Flow from Operating Activities
000001	000001 Ping An Bank_A	2007-12-28	2007	J Financial	66 Monetary and financial services												88525520
000001	000001 Ping An Bank_A	2008-12-31	2008	J Financial	66 Monetary and financial services												29377400
000001	000001 Ping An Bank_A	2009-12-31	2009	J Financial	66 Monetary and financial services												75679420
000001	000001 Ping An Bank_A	2010-12-31	2010	J Financial	66 Monetary and financial services												55028370
000001	000001 Ping An Bank_A	2011-12-30	2011	J Financial	66 Monetary and financial services												79873030
000001	000001 Ping An Bank_A	2012-12-31	2012	J Financial	66 Monetary and financial services												82076070
000001	000001 Ping An Bank_A	2013-12-31	2013	J Financial	66 Monetary and financial services												116629130
000001	000001 Ping An Bank_A	2014-12-31	2014	J Financial	66 Monetary and financial services												180970330
000001	000001 Ping An Bank_A	2015-12-31	2015	J Financial	66 Monetary and financial services												171561030
000001	000001 Ping An Bank_A	2016-12-30	2016	J Financial	66 Monetary and financial services												156250740
000001	000001 Ping An Bank_A	2017-12-29	2017	J Financial	66 Monetary and financial services												228366470
000001	000001 Ping An Bank_A	2018-12-28	2018	J Financial	66 Monetary and financial services												161058460
000001	000001 Ping An Bank_A	2019-12-31	2019	J Financial	66 Monetary and financial services												319227350
000001	000001 Ping An Bank_A	2020-12-31	2020	J Financial	66 Monetary and financial services												375310460
000002	000002 VANKE_A	2007-12-28	2007	K Real Estate	70 Real Estate	17046505	575206	100094468	1104850	16362080	66174945	35526611	20607339	7652897	7641606	5317501	190125460	-10437716
000002	000002 VANKE_A	2008-12-31	2008	K Real Estate	70 Real Estate	19978286	1265333	119236580	4601968	9174120	80418030	40991779	25005274	6364790	6322286	4639869	69384990	-34152
000002	000002 VANKE_A	2009-12-31	2009	K Real Estate	70 Real Estate	23001924	1355977	137608555	1188256	17502798	92200043	48881013	34514718	8685083	8617428	6430008	115924480	9253351
000002	000002 VANKE_A	2010-12-31	2010	K Real Estate	70 Real Estate	37816933	1219582	215637552	1478000	24790499	161051352	50713851	30073495	11894885	11940753	8839611	90294160	2237255
000002	000002 VANKE_A	2011-12-30	2011	K Real Estate	70 Real Estate	34239514	1595863	296208440	1724446	20971962	228375901	71782750	43228164	15763216	15805882	11599606	80537020	3389425
000002	000002 VANKE_A	2012-12-31	2012	K Real Estate	70 Real Estate	52291542	1612257	378801615	9932400	36036070	296663420	103116245	65421614	21013041	21070185	15662588	111194460	3725958
000002	000002 VANKE_A	2013-12-31	2013	K Real Estate	70 Real Estate	44365410	2129768	479205323	5102515	36683128	373765900	135418791	92797651	24261338	24291011	18297550	90350980	1923869
000002	000002 VANKE_A	2014-12-31	2014	K Real Estate	70 Real Estate	62715253	2308352	508408755	2383070	34536712	392515138	146388004	102557064	24979359	25252363	19287524	153365200	41724819
000002	000002 VANKE_A	2015-12-31	2015	K Real Estate	70 Real Estate	53180381	4917479	611295568	1900088	33828584	474985950	195549130	138150629	33122777	33802618	25949438	263121860	16046021
000002	000002 VANKE_A	2016-12-30	2016	K Real Estate	70 Real Estate	87032118	6810793	830674214	16576589	56406061	668997643	240477237	169742403	39021785	39253612	28350255	220753880	39566129
000002	000002 VANKE_A	2017-12-29	2017	K Real Estate	70 Real Estate	174121009	7098808	1165346918	16108859	96029045	978672979	242897110	160079916	50812916	51141953	37208387	336401540	82322834
000002	000002 VANKE_A	2018-12-28	2018	K Real Estate	70 Real Estate	188417447	11533799	1528579356	10111678	120929055	1292958626	297679331	186104224	67498613	67460201	49272295	261658420	33618183
000002	000002 VANKE_A	2019-12-31	2019	K Real Estate	70 Real Estate	166194596	12399838	1729929450	15365232	114319778	1459350335	367893878	234550333	76613136	76539290	55131615	360076490	45686810
000002	000002 VANKE_A	2020-12-31	2020	K Real Estate	70 Real Estate	195230723	12577343	1869177094	25111537	132036783	1519332621	419111678	296540688	79958642	79675753	59298116	321779080	53188022
000004	000004 GH-Tech_A	2007-12-28	2007	I Information Technology & Software	65 Software and Info. Technology Services	61744	30411	169823	16500	0	72036	40450	24731	-9620	-8979	-10002	836410	-6952
000004	000004 GH-Tech_A	2008-12-31	2008	I Information Technology & Software	65 Software and Info. Technology Services	32678	28852	167811	16500	0	82528	43315	23076	-10348	-10362	-11484	298960	1428
000004	000004 GH-Tech_A	2009-12-31	2009	I Information Technology & Software	65 Software and Info. Technology Services	79726	26518	230512	19500	0	140697	60081	29914	8464	7185	4533	839770	46596
000004	000004 GH-Tech_A	2010-12-31	2010	I Information Technology & Software	65 Software and Info. Technology Services	45083	24367	184219	0	0	55003	131331	78008	24719	24636	20201	1011080	-11738
000004	000004 GH-Tech_A	2011-12-30	2011	I Information Technology & Software	65 Software and Info. Technology Services	57128	36620	196307	0	0	57898	74504	36635	12394	12390	9193	679370	19366
000004	000004 GH-Tech_A	2012-12-31	2012	I Information Technology & Software	65 Software and Info. Technology Services	56229	46524	192914	0	0	44858	97363	53079	14004	10707	7814	686930	17563
000004	000004 GH-Tech_A	2013-12-31	2013	I Information Technology & Software	65 Software and Info. Technology Services	56470	41084	242152	0	22000	97645	72785	34570	11488	11203	5797	978330	-21042
000004	000004 GH-Tech_A	2014-12-31	2014	I Information Technology & Software	65 Software and Info. Technology Services	39941	37821	338283	0	30000	180898	80609	49369	3805	20666	15625	1307520	-5534
000004	000004 GH-Tech_A	2015-12-31	2015	I Information Technology & Software	65 Software and Info. Technology Services	51517	37783	398674	10000	30000	235378	120454	77957	10137	10809	6857	3854530	9262
000004	000004 GH-Tech_A	2016-12-30	2016	I Information Technology & Software	65 Software and Info. Technology Services	101130	33465	223716	0	0	45516	287670	188073	51406	46186	39716	3770550	147930
000004	000004 GH-Tech_A	2017-12-29	2017	I Information Technology & Software	65 Software and Info. Technology Services	105815	31221	268844	0	0	84752	138606	52752	8797	9716	5892	1879400	14439
000004	000004 GH-Tech_A	2018-12-28	2018	I Information Technology & Software	65 Software and Info. Technology Services	49003	990	351177	0	0	167851	366869	66480	-23861	-26100	-21613	1346150	-53310
000004	000004 GH-Tech_A	2019-12-31	2019	I Information Technology & Software	65 Software and Info. Technology Services	147844	2230	1494490	0	0	90033	108247	29216	7301	6058	-3604	1897030	-15871
000004	000004 GH-Tech_A	2020-12-31	2020	I Information Technology & Software	65 Software and Info. Technology Services	180177	1992	1563563	10000	0	106735	280531	69296	62707	61361	61990	3416590	3974
000005	000005 Fountain_A	2007-12-28	2007	N Water, Environment & Utilities	77 Ecological Protection and Environmental	38035	89104	1488078	113482	0	728800	299032	110904	69334	105161	86832	6500910	3147
000005	000005 Fountain_A	2008-12-31	2008	N Water, Environment & Utilities	77 Ecological Protection and Environmental	32099	81404	1389031	113390	0	637072	108720	47318	-34417	16935	10500	2267550	-128104
000005	000005 Fountain_A	2009-12-31	2009	N Water, Environment & Utilities	77 Ecological Protection and Environmental	44028	86488	1319204	128873	0	616827	43192	34759	-81190	-42036	-48920	5504290	8132
000005	000005 Fountain_A	2010-12-31	2010	N Water, Environment & Utilities	77 Ecological Protection and Environmental	18910	77806	1293609	119386	0	618294	137234	77821	-10606	-6422	-4426	3355600	6126
000005	000005 Fountain_A	2011-12-30	2011	N Water, Environment & Utilities	77 Ecological Protection and Environmental	16293	26238	1260586	19700	30000	600649	63535	60446	-66233	11698	11415	3529330	34773
000005	000005 Fountain_A	2012-12-31	2012	N Water, Environment & Utilities	77 Ecological Protection and Environmental	13112	24059	1319702	30000	0	637603	99421	64131	-4650	26494	22022	2715570	179475
000005	000005 Fountain_A	2013-12-31	2013	N Water, Environment & Utilities	77 Ecological Protection and Environmental	45466	24781	1188654	35000	0	564410	52062	38864	-44718	-42345	-42345	2285830	-111718
000005	000005 Fountain_A	2014-12-31	2014	N Water, Environment & Utilities	77 Ecological Protection and Environmental	55906	25922	1366664	53500	50000	696949	52777	38927	53516	54373	43164	3748770	-9178
000005	000005 Fountain_A	2015-12-31	2015	N Water, Environment & Utilities	77 Ecological Protection and Environmental	162993	37251	2194009	68500	26000	980810	84126	57608	-59377	-53178	-54032	10627710	15795
000005	000005 Fountain_A	2016-12-30	2016	N Water, Environment & Utilities	77 Ecological Protection and Environmental	76374	37587	2527235	314095	0	1171900	481863	336523	128916	126765	116962	7155710	-185863
000005	000005 Fountain_A	2017-12-29	2017	N Water, Environment & Utilities	77 Ecological Protection and Environmental	87071	32887	2912100	481880	115000	1507732	530922	346440	55771	57959	22936	4382340	-243303
000005	000005 Fountain_A	2018-12-28	2018	N Water, Environment & Utilities	77 Ecological Protection and Environmental	67716	28128	3121423	472000	0	1542108	486181	341745	172744	172423	156749	2836880	-94795
000005	000005 Fountain_A	2019-12-31	2019	N Water, Environment & Utilities	77 Ecological Protection and Environmental	112250	30809	3031841	381000	0	1289555	552609	416518	200269	201341	178499	3270880	12285
000005	000005 Fountain_A	2020-12-31	2020	N Water, Environment & Utilities	77 Ecological Protection and Environmental	138219	28262	2468377	301000	7000	1135674	398921	318983	-385409	-385412	-386796	2678100	116374
000006	000006 Shenzhen Zhenye_A	2007-12-28	2007	K Real Estate	70 Real Estate	597206	32072	5568432	0	2025000	3772158	1024038	453587	279508	287811	246891	6631420	-804871
000006	000006 Shenzhen Zhenye_A	2008-12-31	2008	K Real Estate	70 Real Estate	155787	28116	5921442	0	1270000	4243750	1021745	325497	159197	161570	150211	2500410	-1364121
000006	000006 Shenzhen Zhenye_A	2009-12-31	2009	K Real Estate	70 Real Estate	761376	10204	7272028	0	3600000	5080070	1849236	1129122	356046	404296	335223	5746390	369029
000006	000006 Shenzhen Zhenye_A	2010-12-31	2010	K Real Estate	70 Real Estate	1664538	7430	8568302	0	2210000	6009984	2338735	1412350	635683	634721	496465	5302600	1086823
000006	000006 Shenzhen Zhenye_A	2011-12-30	2011	K Real Estate	70 Real Estate	672515	6963	8321974	0	350655	5433044	2589275	1233177	563575	564255	434117	4054930	1198565
000006	000006 Shenzhen Zhenye_A	2012-12-31	2012	K Real Estate	70 Real Estate	1831359	5391	9343430	50000	1202045	5794468	3076245	1717731	843112	845185	629565	6364260	2181610
000006	000006 Shenzhen Zhenye_A	2013-12-31	2013	K Real Estate	70 Real Estate	2051049	5397	10068536	100000	2598280	5881628	4610855	3079436	923820	926275	698009	6655480	-890292
000006	000006 Shenzhen Zhenye_A	2014-12-31	2014	K Real Estate	70 Real Estate	1362612	4186	11753218	200000	2129000	7538752	2328730	1477457	671280	685155	512454	9517470	-1097954
000006	000006 Shenzhen Zhenye_A	2015-12-31	2015	K Real Estate	70 Real Estate	1778703	3374	12703504	200000	2446922	8208379	3654309	2388343	592103	593119	438786	15538440	-303663
000006	000006 Shenzhen Zhenye_A	2016-12-30	2016	K Real Estate	70 Real Estate	2908094	2841	13170386	0	1986164	8040510	3358826	2380532	910717	924397	803877	12757450	1708426
000006	000006 Shenzhen Zhenye_A	2017-12-29	2017	K Real Estate	70 Real Estate	3024128	2929	13139931	0	1074284	7432572	2959450	2080065	962152	960227	820483	13297450	706881
000006	000006 Shenzhen Zhenye_A	2018-12-28	2018	K Real Estate	70 Real Estate	3649744	6678	13536728	800000	1212600	7150591	2511844	1537586	1067297	1068987	923127	6992970	1606682
000006	000006 Shenzhen Zhenye_A	2019-12-31	2019	K Real Estate	70 Real Estate	3037215	13144	15745321	600000	2520080	8575092	3731330	2044318	1108428	1102844	843065	7235970	-194257
000006	000006 Shenzhen Zhenye_A	2020-12-31	2020	K Real Estate	70 Real Estate	1947760	44081	15434760	0	3039290	7596762	2934733	1567381	1086544	1088579	902890	7573470	-167506
000007	000007 Quanxinhao_A	2007-12-28	2007	K Real Estate	70 Real Estate	182944	173537	737183	446489	0	745538	185308	50989	-952	11095	8684	1390940	87031
000007	000007 Quanxinhao_A	2008-12-31	2008	K Real Estate	70 Real Estate	196718	104585	610650	363893	9750	685525	158990	34720	-62588	-64749	-65007	599290	38215
000007	000007 Quanxinhao_A	2009-12-31	2009	K Real Estate	70 Real Estate	29170	99488	363272	171104	6750	417726	133311	29574	-63712	22174	20421	1300310	-18488
000007	000007 Quanxinhao_A	2010-12-31	2010	K Real Estate	70 Real Estate	7481	92953	332422	41776	3750	365175	143292	31695	-10232	24086	21700	1581450	27866
000007	000007 Quanxinhao_A	2011-12-30	2011	K Real Estate	70 Real Estate	105403	88662	362415	0	0	70098	165340	34621	9621	10592	8311	1519750	-16976
000007	000007 Quanxinhao_A	2012-12-31	2012	K Real Estate	70 Real Estate	225849	85169	789680	199075	0	492885	312665	173288	9389	8950	4428	3342070	-248686
000007	000007 Quanxinhao_A	2013-12-31	2013	K Real Estate	70 Real Estate	225698	82333	657512	202400	0	304266	214349	73220	15778	22381	18831	3205800	192861
000007	000007 Quanxinhao_A	2014-12-31	2014	K Real Estate	70 Real Estate	74721	76909	680925	40000	0	322959	198098	95179	-28744	-31623	-33383	3372090	12599
000007	000007 Quanxinhao_A	2015-12-31	2015	K Real Estate	70 Real Estate	218913	72013	480365	0	0	107528	98961	21639	12617	15249	13239	5494670	237363
000007	000007 Quanxinhao_A	2016-12-30	2016	K Real Estate	70 Real Estate	58402	83872	514368	0	0	77136	38860	13138	91155	90207	81568	5919640	-24157
000007	000007 Quanxinhao_A	2017-12-29	2017	K Real Estate	70 Real Estate	8865	69828	442676	0	0	52249	39644	12308	6651	1822	795	5771820	2267
000007	000007 Quanxinhao_A	2018-12-28	2018	K Real Estate	70 Real Estate	6670	66457	544710	0	0	350483	42444	12999	-199223	-201143	-196200	2792370	-6874
000007	000007 Quanxinhao_A	2019-12-31	2019	K Real Estate	70 Real Estate	78951	60078	533693	0	0	320889	42021	13169	40790	41238	22229	3291260	-31798
000007	000007 Quanxinhao_A	2020-12-31	2020	K Real Estate	70 Real Estate	51169	46221	364394	0	0	296592	45146	12552	-120722	-121421	-123038	2414740	-3359
000008	000008 High-Speed Railway_A	2007-12-28	2007	C Manufacturing	37 Railway, Shipping, Aviation, Spacecraft	40651	6222	79087	0	0	5875	9906	8425	2293	2293	1682	914040	7406
000008	000008 High-Speed Railway_A	2008-12-31	2008	C Manufacturing	37 Railway, Shipping, Aviation, Spacecraft	35081	2007	78914	0	0	5901	11432	9050	824	917	748	325550	704
000008	000008 High-Speed Railway_A	2009-12-31	2009	C Manufacturing	37 Railway, Shipping, Aviation, Spacecraft	31711	1729	79408	0	0	6082	10092	7567	371	393	313	904460	3702
000008	000008 High-Speed Railway_A	2010-12-31	2010	C Manufacturing	37 Railway, Shipping, Aviation, Spacecraft	43447	1765	77932	0	0	3532	10437	7856	1115	1116	889	881630	-421
000008	000008 High-Speed Railway_A	2011-12-30	2011	C Manufacturing	37 Railway, Shipping, Aviation, Spacecraft	60259	461183	587283	0	0	74504	310424	165066	38981	37904	33989	513360	111412
000008	000008 High-Speed Railway_A	2012-12-31	2012	C Manufacturing	37 Railway, Shipping, Aviation, Spacecraft	108182	365036	613830	0	0	73004	331481	168763	49025	49193	39129	1628820	86666
000008	000008 High-Speed Railway_A	2013-12-31	2013	C Manufacturing	37 Railway, Shipping, Aviation, Spacecraft	146403	336369	626626	0	0	63042	304448	166843	30278	30121	22758	2732410	66780
000008	000008 High-Speed Railway_A	2014-12-31	2014	C Manufacturing	37 Railway, Shipping, Aviation, Spacecraft	182689	307026	674028	0	0	75677	307181	169751	18291	18876	7766	6706560	68698
000008	000008 High-Speed Railway_A	2015-12-31	2015	C Manufacturing	37 Railway, Shipping, Aviation, Spacecraft	450247	428072	3589355	106000	1695	681293	1295076	680138	195740	233330	189909	28383120	-72462
000008	000008 High-Speed Railway_A	2016-12-30	2016	C Manufacturing	37 Railway, Shipping, Aviation, Spacecraft	1117295	182831	8192657	382600	678	2020171	1876007	886008	563824	642859	530542	26180610	-56127
000008	000008 High-Speed Railway_A	2017-12-29	2017	C Manufacturing	37 Railway, Shipping, Aviation, Spacecraft	1008287	245093	10678315	1102537	0	3491262	2330932	1191191	1020298	1019092	889610	24660390	-52959
000008	000008 High-Speed Railway_A	2018-12-28	2018	C Manufacturing	37 Railway, Shipping, Aviation, Spacecraft	1228107	307839	10466365	847223	234487	3061513	2564901	1310193	433027	435061	341890	10963300	-590569
000008	000008 High-Speed Railway_A	2019-12-31	2019	C Manufacturing	37 Railway, Shipping, Aviation, Spacecraft	1301150	443827	12044543	2026663	242487	4468063	3220143	1653973	549996	546673	457417	10094290	5319
000008	000008 High-Speed Railway_A	2020-12-31	2020	C Manufacturing	37 Railway, Shipping, Aviation, Spacecraft	778480	450512	12828311	2520881	462761	6159733	1917519	1190730	-856789	-867714	-891971	7063220	520039
000009	000009 CBG_A	2007-12-28	2007	S Conglomeration	90 Conglomeration	757461	838306	5839300	235930	1101141	3452665	1948492	1339470	391487	389271	331561	15245080	-97866
000009	000009 CBG_A	2008-12-31	2008	S Conglomeration	90 Conglomeration	608042	896192	6083790	247135	995500	3589429	2892236	1828417	359046	362840	271545	4134460	418099
000009	000009 CBG_A	2009-12-31	2009	S Conglomeration	90 Conglomeration	1563159	904382	7502010	423340	1630890	4516901	3269389	2152100	499257	510470	408594	11976440	635258
000009	000009 CBG_A	2010-12-31	2010	S Conglomeration	90 Conglomeration	1642645	860178	10024648	595137	2677000	6310816	3216777	1982300	523906	557535	441594	18291890	-586348
000009	000009 CBG_A	2011-12-30	2011	S Conglomeration	90 Conglomeration	1194629	988180	11785629	1154950	2825034	7665398	4065256	2577988	490651	519853	380435	11889180	-828162
000009	000009 CBG_A	2012-12-31	2012	S Conglomeration	90 Conglomeration	2126796	1171521	13171330	2256990	1680609	8477977	4024590	2599369	377650	412043	307301	9598600	350726
000009	000009 CBG_A	2013-12-31	2013	S Conglomeration	90 Conglomeration	1610119	1580431	13611801	3555150	1151785	8559070	4155024	2668207	473357	504265	444151	11853730	80419
000009	000009 CBG_A	2014-12-31	2014	S Conglomeration	90 Conglomeration	1988596	1654628	14725496	2123500	1111273	9261367	4311477	2927186	546883	588483	472549	19492800	474635
000009	000009 CBG_A	2015-12-31	2015	S Conglomeration	90 Conglomeration	3842757	2252462	18113933	4595472	1240247	11560351	4895400	3238552	1099819	1186422	927382	28594250	12586
000009	000009 CBG_A	2016-12-30	2016	S Conglomeration	90 Conglomeration	1967930	2988464	21622926	4545244	1089528	13488188	6449506	4445995	451671	541729	419482	22267210	-12162
000009	000009 CBG_A	2017-12-29	2017	S Conglomeration	90 Conglomeration	3937271	3714895	27109465	5695777	974994	17163559	7070802	4656498	357275	379475	323247	15539760	390907
000009	000009 CBG_A	2018-12-28	2018	S Conglomeration	90 Conglomeration	4710840	4184108	29849801	4947717	1698240	19399254	11768075	7387902	1072546	1034887	665071	9263680	2722842
000009	000009 CBG_A	2019-12-31	2019	S Conglomeration	90 Conglomeration	5492924	4663303	30212895	3884869	1673553	19525786	12004379	7765238	1148010	1164290	711856	15965330	1337728
000009	000009 CBG_A	2020-12-31	2020	S Conglomeration	90 Conglomeration	6739433	4599721	31856616	3769407	1543575	18611186	10663513	6993002	1406495	1423002	1067789	19421480	655142
000010	000010 Ecobeauty_A	2007-12-28	2007	E Construction	48 Civil Engineering Construction	13191	38882	285950	5500	613	152259	129790	82576	-1328	-21295	-24066	2284650	22870
000010	000010 Ecobeauty_A	2008-12-31	2008	E Construction	48 Civil Engineering Construction	5799	33640	202107	6000	254	130110	120216	73490	20586	21586	18346	758610	-6306
000010	000010 Ecobeauty_A	2009-12-31	2009	E Construction	48 Civil Engineering Construction	24529	33530	231855	14350	0	148075	146852	98370	10898	13317	9630	1743630	11450
000010	000010 Ecobeauty_A	2010-12-31	2010	E Construction	48 Civil Engineering Construction	19001	30494	212201	14800	0	126773	151868	97880	4001	4718	3832	2150870	-6969
000010	000010 Ecobeauty_A	2011-12-30	2011	E Construction	48 Civil Engineering Construction	10138	39102	237911	14800	0	144489	184058	118438	5979	11557	8365		6516
000010	000010 Ecobeauty_A	2012-12-31	2012	E Construction	48 Civil Engineering Construction	22248	43582	534175	33290	0	346502	416120	276889	55172	56744	42329	2749230	-2462
000010	000010 Ecobeauty_A	2013-12-31	2013	E Construction	48 Civil Engineering Construction	461885	43670	1027790	31800	0	368105	362384	251290	11817	9507	3811	4510500	4239
000010	000010 Ecobeauty_A	2014-12-31	2014	E Construction	48 Civil Engineering Construction	388436	48110	804218	0	54000	252628	230300	189319	-51508	-75511	-75318	4351720	-120689
000010	000010 Ecobeauty_A	2015-12-31	2015	E Construction	48 Civil Engineering Construction	1264114	57221	5162183	1047100	510000	2991881	957379	757158	25665	46024	19974	8280530	-388026
000010	000010 Ecobeauty_A	2016-12-30	2016	E Construction	48 Civil Engineering Construction	557151	69760	4853288	778355	456000	2643687	1053529	763266	70221	68712	38935	6304680	-81010
000010	000010 Ecobeauty_A	2017-12-29	2017	E Construction	48 Civil Engineering Construction	408406	62794	3105153	723125	75000	1925555	757886	719481	-1053918	-1065208	-1062479	4443610	564163
000010	000010 Ecobeauty_A	2018-12-28	2018	E Construction	48 Civil Engineering Construction	86676	71030	3273278	222719	62000	2682468	345410	299814	-715967	-724249	-726513	2672730	-238432
000010	000010 Ecobeauty_A	2019-12-31	2019	E Construction	48 Civil Engineering Construction	89192	44092	4291660	171494	0	3537930	1893071	1443554	197756	196250	126128	2787510	30170
000010	000010 Ecobeauty_A	2020-12-31	2020	E Construction	48 Civil Engineering Construction	66595	22824	3541731	0	0	2725456	1408542	1135169	122319	116785	76354	3205630	-360798
000011	000011 PRD_A	2007-12-28	2007	K Real Estate	70 Real Estate	242162	112617	1885258	286641	186803	1318505	332985	261197	-50292	-29055	-27381	6393550	-121569
000011	000011 PRD_A	2008-12-31	2008	K Real Estate	70 Real Estate	271709	104014	2110846	369000	348229	1539369	623465	339569	41193	29940	9834	1955940	-23703
000011	000011 PRD_A	2009-12-31	2009	K Real Estate	70 Real Estate	830056	76986	2834418	200000	263480	2172113	845367	431857	130921	127297	96934	5971390	759650
000011	000011 PRD_A	2010-12-31	2010	K Real Estate	70 Real Estate	534419	78113	2913281	10000	212000	2038233	993175	673497	194879	207160	174999	3870070	-101778
000011	000011 PRD_A	2011-12-30	2011	K Real Estate	70 Real Estate	469314	86855	3552025	601495	7333	2409702	1430212	568647	344095	342960	260046	3452790	-354084
000011	000011 PRD_A	2012-12-31	2012	K Real Estate	70 Real Estate	797724	78821	3950706	360000	19317	2446687	1861299	841932	485398	487048	374822	4088970	805714
000011	000011 PRD_A	2013-12-31	2013	K Real Estate	70 Real Estate	977172	75301	3873253	300000	116243	2069609	1619227	744847	423586	422934	300841	4473370	110424
000011	000011 PRD_A	2014-12-31	2014	K Real Estate	70 Real Estate	808963	64069	3883288	100000	177613	1808183	1268451	520485	574748	553765	417499	5628950	-14627
000011	000011 PRD_A	2015-12-31	2015	K Real Estate	70 Real Estate	945740	85930	4379763	8000	144840	2278995	1077419	648573	47649	216392	156820	8139200	309768
000011	000011 PRD_A	2016-12-30	2016	K Real Estate	70 Real Estate	2869755	73932	6654356	0	0	4243059	2059204	872534	494517	491208	354857	10394760	2252041
000011	000011 PRD_A	2017-12-29	2017	K Real Estate	70 Real Estate	2477029	29347	5393332	0	0	2470776	2904691	1627868	832705	826748	622963	9372030	-346270
000011	000011 PRD_A	2018-12-28	2018	K Real Estate	70 Real Estate	3894547	102517	7023355	0	1000	3141837	3376673	1710291	903706	918366	698105	5136670	1231718
000011	000011 PRD_A	2019-12-31	2019	K Real Estate	70 Real Estate	3297891	93558	10772492	0	2193833	7505924	3961670	1433616	985907	1004846	742130	5286110	939790
000011	000011 PRD_A	2020-12-31	2020	K Real Estate	70 Real Estate	4206267	116234	12207357	0	3587800	8426235	4104375	1386710	1027654	1034107	731338	6734610	385498
000012	000012 CSG_A	2007-12-28	2007	C Manufacturing	30 Non-Metal Mineral Products Manuf.	1278194	5178698	8452982	2014621	514161	4167368	4187963	2909573	642983	634467	567255	19922030	1102316
000012	000012 CSG_A	2008-12-31	2008	C Manufacturing	30 Non-Metal Mineral Products Manuf.	1033780	5543401	10376061	1797064	1142128	5563044	4273376	2994468	465507	502036	500232	8172800	1030212
000012	000012 CSG_A	2009-12-31	2009	C Manufacturing	30 Non-Metal Mineral Products Manuf.	653555	8054821	10913350	881153	908310	5302277	5279100	3435575	1072791	989064	914609	18697360	1670238
000012	000012 CSG_A	2010-12-31	2010	C Manufacturing	30 Non-Metal Mineral Products Manuf.	787481	8830896	12469619	877133	728204	5710401	7743942	4943640	1833110	1865347	1596958	33124680	2366314
000012	000012 CSG_A	2011-12-30	2011	C Manufacturing	30 Non-Metal Mineral Products Manuf.	656239	9431689	15281391	1546224	1088241	7975457	8270732	5664563	1501575	1637980	1337516	15127920	1688530
000012	000012 CSG_A	2012-12-31	2012	C Manufacturing	30 Non-Metal Mineral Products Manuf.	474421	9418431	14335810	1688050	711113	7067615	6994358	5355803	346468	458573	369807	14088690	1725796
000012	000012 CSG_A	2013-12-31	2013	C Manufacturing	30 Non-Metal Mineral Products Manuf.	279673	7979938	15078867	1424744	302904	6677954	7733796	5501301	1870608	1935179	1675314	14406230	1698868
000012	000012 CSG_A	2014-12-31	2014	C Manufacturing	30 Non-Metal Mineral Products Manuf.	158139	9851118	15116808	1957123	383818	6463360	7044503	5323219	896265	983582	939765	15164310	1406259
000012	000012 CSG_A	2015-12-31	2015	C Manufacturing	30 Non-Metal Mineral Products Manuf.	578835	10199675	15489600	3216327	1200000	7840709	7430889	5824793	524830	641553	547733	22111020	1092832
000012	000012 CSG_A	2016-12-30	2016	C Manufacturing	30 Non-Metal Mineral Products Manuf.	586804	11457973	17146816	4017870	1438660	9017625	8974083	6562214	863175	956109	804227	19068070	2240852
000012	000012 CSG_A	2017-12-29	2017	C Manufacturing	30 Non-Metal Mineral Products Manuf.	2462606	11540770	19535002	3704631	1554120	10755379	10879401	8216358	980697	996307	828636	17121600	2463446
000012	000012 CSG_A	2018-12-28	2018	C Manufacturing	30 Non-Metal Mineral Products Manuf.	2226448	9930844	19114234	2922680	2315700	9664802	10609963	8120482	532280	544597	472209	9588370	2130378
000012	000012 CSG_A	2019-12-31	2019	C Manufacturing	30 Non-Metal Mineral Products Manuf.	1986980	9783037	18201236	2240969	1320225	8335380	10472028	7743130	663719	662107	560420	12476690	2379036
000012	000012 CSG_A	2020-12-31	2020	C Manufacturing	30 Non-Metal Mineral Products Manuf.	2125789	9145645	17882915	352896	853254	7267031	10671253	7444466	1111876	1105691	811953	17279830	2730620
000014	000014 Shahe Co._A	2007-12-28	2007	K Real Estate	70 Real Estate	122383	32995	1106945	150000	407000	733138	186377	105891	2703	3578	2115	2589890	-90982
000014	000014 Shahe Co._A	2008-12-31	2008	K Real Estate	70 Real Estate	275065	34531	1667223	150000	220000	1239628	312132	121041	61027	53481	43650	1484550	-95434
000014	000014 Shahe Co._A	2009-12-31	2009	K Real Estate	70 Real Estate	364292	32479	1741932	223000	150000	1253704	693898	345695	101492	100551	79400	3126430	427884
000014	000014 Shahe Co._A	2010-12-31	2010	K Real Estate	70 Real Estate	293354	30531	1589755	170000	300000	1029962	735196	427503	98399	95782	77617	1853670	67393
000014	000014 Shahe Co._A	2011-12-30	2011	K Real Estate	70 Real Estate	228569	28633	1797309	0	550000	1193075	399838	181086	82260	82137	64633	988360	-262359
000014	000014 Shahe Co._A	2012-12-31	2012	K Real Estate	70 Real Estate	281518	26807	2020503	0	150000	1387128	421310	229715	41680	42410	33175	1710460	92412
000014	000014 Shahe Co._A	2013-12-31	2013	K Real Estate	70 Real Estate	213764	28114	1892716	0	580000	1229176	563950	337711	47649	49516	35208	2069500	74199
000014	000014 Shahe Co._A	2014-12-31	2014	K Real Estate	70 Real Estate	219552	22556	2236734	0	740000	1513377	511815	240845	84576	84504	62783	2783530	-321941
000014	000014 Shahe Co._A	2015-12-31	2015	K Real Estate	70 Real Estate	105376	20561	2170515	150000	0	1397578	413214	237188	51889	71992	53411	4600900	39894
000014	000014 Shahe Co._A	2016-12-30	2016	K Real Estate	70 Real Estate	243819	19927	1873814	0	330000	1079228	620757	490985	22876	39609	29113	4193450	444308
000014	000014 Shahe Co._A	2017-12-29	2017	K Real Estate	70 Real Estate	142092	17925	1528277	0	90000	728127	513141	414004	-310	16066	10988	2174380	419223
000014	000014 Shahe Co._A	2018-12-28	2018	K Real Estate	70 Real Estate	180660	15446	1917249	0	65000	966994	357929	252312	19117	209089	154522	1873840	-118120
000014	000014 Shahe Co._A	2019-12-31	2019	K Real Estate	70 Real Estate	153640	14152	1972366	0	40000	1016442	438140	307726	30219	43058	32132	1877880	32487
000014	000014 Shahe Co._A	2020-12-31	2020	K Real Estate	70 Real Estate	469959	25429	2433689	0	118750	1479916	346673	215362	10900	24956	9135	1670120	259152
000016	000016 Konka_A	2007-12-28	2007	C Manufacturing	39 Computer, Telecom & Related Equip. Manuf	1784794	1275584	10599950	1281270	0	6820679	12169078	9804186	255504	256450	211924	4569900	35139
000016	000016 Konka_A	2008-12-31	2008	C Manufacturing	39 Computer, Telecom & Related Equip. Manuf	2066252	1344178	10550223	1346376	0	6513610	12205292	9868386	280590	295562	277796	3134690	362642
000016	000016 Konka_A	2009-12-31	2009	C Manufacturing	39 Computer, Telecom & Related Equip. Manuf	3624480	1433675	13568083	2770014	0	9461815	13259034	10769730	124672	145898	147387	7498100	294104
000016	000016 Konka_A	2010-12-31	2010	C Manufacturing	39 Computer, Telecom & Related Equip. Manuf	3764409	1488369	16466896	5917298	510000	12242758	17111454	14442666	-28069	87706	101189	4854310	-432799
000016	000016 Konka_A	2011-12-30	2011	C Manufacturing	39 Computer, Telecom & Related Equip. Manuf	2701892	1779260	16906453	6835265	610000	12669826	16217620	13552761	-225377	9566	24179	3097550	-1370486
000016	000016 Konka_A	2012-12-31	2012	C Manufacturing	39 Computer, Telecom & Related Equip. Manuf	1728947	1887836	16562917	5456351	400000	12316069	18337862	15038090	-120216	91826	45439	3270180	-359245
000016	000016 Konka_A	2013-12-31	2013	C Manufacturing	39 Computer, Telecom & Related Equip. Manuf	1843743	1908504	15744099	5239070	5000	11463182	20006737	16660982	-70961	180595	58378	3958240	2283254
000016	000016 Konka_A	2014-12-31	2014	C Manufacturing	39 Computer, Telecom & Related Equip. Manuf	1703136	1783696	16779359	5145712	957541	12481903	19423489	16733747	-149613	92380	60525	5860620	-640385
000016	000016 Konka_A	2015-12-31	2015	C Manufacturing	39 Computer, Telecom & Related Equip. Manuf	1706447	1763503	14250368	4150773	23700	11174917	18395177	16055497	-1569225	-1545468	-1275845	13673350	1289600
000016	000016 Konka_A	2016-12-30	2016	C Manufacturing	39 Computer, Telecom & Related Equip. Manuf	2617606	1573979	17243120	6562834	70000	13924621	20299348	17518330	-232240	27735	92175	9271920	-972136
000016	000016 Konka_A	2017-12-29	2017	C Manufacturing	39 Computer, Telecom & Related Equip. Manuf	3212045	1587170	23558735	6927472	167000	15360546	31227763	27788985	6592163	6658475	5086834	11795930	-4314258
000016	000016 Konka_A	2018-12-28	2018	C Manufacturing	39 Computer, Telecom & Related Equip. Manuf	4348144	2410226	32985062	13884133	445000	23533694	46126797	43227614	134238	454897	668618	6754960	-3229824
000016	000016 Konka_A	2019-12-31	2019	C Manufacturing	39 Computer, Telecom & Related Equip. Manuf	6599360	2561254	42586955	10332687	4890316	32660258	55119125	52138199	303266	450576	334936	8763560	-1543947
000016	000016 Konka_A	2020-12-31	2020	C Manufacturing	39 Computer, Telecom & Related Equip. Manuf	5431530	3178642	49876267	10990550	5964749	39155372	50351837	47595064	440331	501867	540073	12242690	178617
000017	000017 CBC_A	2007-12-28	2007	C Manufacturing	37 Railway, Shipping, Aviation, Spacecraft	14062	68561	214382	418165	0	2021414	234601	230245	-65985	72886	63036	1483410	-2592
000017	000017 CBC_A	2008-12-31	2008	C Manufacturing	37 Railway, Shipping, Aviation, Spacecraft	10087	56010	190898	399661	0	1993554	274203	262280	-71709	-44490	-44490		-14392
000017	000017 CBC_A	2009-12-31	2009	C Manufacturing	37 Railway, Shipping, Aviation, Spacecraft	22232	23933	169696	395327	0	2030711	260908	248700	-117739	-106161	-106161		3920
000017	000017 CBC_A	2010-12-31	2010	C Manufacturing	37 Railway, Shipping, Aviation, Spacecraft	17757	21548	138158	384218	0	1894343	299027	280128	-75354	64477	64477	2015820	6496
000017	000017 CBC_A	2011-12-30	2011	C Manufacturing	37 Railway, Shipping, Aviation, Spacecraft	24547	15263	135747	359994	0	1818587	321044	297448	-24931	39721	39721	1053720	349
000017	000017 CBC_A	2012-12-31	2012	C Manufacturing	37 Railway, Shipping, Aviation, Spacecraft	52395	12970	162649	355796	0	1872040	292827	263065	-55201	-52127	-52127	1581290	-7027
000017	000017 CBC_A	2013-12-31	2013	C Manufacturing	37 Railway, Shipping, Aviation, Spacecraft	26834	228	151511	0	0	143813	271112	243226	7798	1668859	1575859	1652110	-28210
000017	000017 CBC_A	2014-12-31	2014	C Manufacturing	37 Railway, Shipping, Aviation, Spacecraft	30164	774	51490	0	0	37994	212071	198965	-6727	7929	5783	2730140	3921
000017	000017 CBC_A	2015-12-31	2015	C Manufacturing	37 Railway, Shipping, Aviation, Spacecraft	26752	1008	45869	0	0	32479	170990	159399	-381	-11	-106	5573790	-3029
000017	000017 CBC_A	2016-12-30	2016	C Manufacturing	37 Railway, Shipping, Aviation, Spacecraft	24015	3729	54088	0	0	36806	141971	126243	4202	4798	3892	4958440	634
000017	000017 CBC_A	2017-12-29	2017	C Manufacturing	37 Railway, Shipping, Aviation, Spacecraft	27986	3941	73560	0	0	54699	137491	124027	1813	2095	1579	2438180	-3432
000017	000017 CBC_A	2018-12-28	2018	C Manufacturing	37 Railway, Shipping, Aviation, Spacecraft	18489	3503	73243	0	0	56262	119907	108071	-2304	-2129	-1881	1785650	-9479
000017	000017 CBC_A	2019-12-31	2019	C Manufacturing	37 Railway, Shipping, Aviation, Spacecraft	6074	4192	62734	0	0	51292	76023	68681	-7996	-7802	-7814	1746710	-13792
000017	000017 CBC_A	2020-12-31	2020	C Manufacturing	37 Railway, Shipping, Aviation, Spacecraft	19888	3792	91743	0	0	66100	117857	103222	3912	4766	4376	920700	3942
000019	000019 Cereals Holdings_A	2007-12-28	2007	F Wholesale & Retail	51 Wholesale	20238	96799	468075	22000	0	100967	192241	154966	13310	46936	44637	3565890	-2450
000019	000019 Cereals Holdings_A	2008-12-31	2008	F Wholesale & Retail	51 Wholesale	22502	96037	531942	72500	4000	148821	151118	117955	12407	18681	16013	859690	517
000019	000019 Cereals Holdings_A	2009-12-31	2009	F Wholesale & Retail	51 Wholesale	110613	118638	623357	149000	49000	258017	184142	136631	-10125	-8726	-9865	1758050	1715
000019	000019 Cereals Holdings_A	2010-12-31	2010	F Wholesale & Retail	51 Wholesale	60540	154621	658469	62400	27000	285527	229797	177464	-884	11165	8986	1811220	5223
000019	000019 Cereals Holdings_A	2011-12-30	2011	F Wholesale & Retail	51 Wholesale	437343	150807	1061964	38000	0	172088	318230	257434	-4990	13692	9643	1833950	-18790
000019	000019 Cereals Holdings_A	2012-12-31	2012	F Wholesale & Retail	51 Wholesale	373422	160019	1222995	0	0	216824	310790	257470	74052	76883	74064	2013030	-48435
000019	000019 Cereals Holdings_A	2013-12-31	2013	F Wholesale & Retail	51 Wholesale	243952	308221	1126831	0	0	115146	438319	367575	42008	62003	45214	1827940	-26029
000019	000019 Cereals Holdings_A	2014-12-31	2014	F Wholesale & Retail	51 Wholesale	267348	397461	1154612	40000	0	160974	368121	229059	11418	18054	14126	2248470	25443
000019	000019 Cereals Holdings_A	2015-12-31	2015	F Wholesale & Retail	51 Wholesale	148014	358418	1060459	0	0	103321	338225	247444	-48234	-40425	-42961	4862510	-45963
000019	000019 Cereals Holdings_A	2016-12-30	2016	F Wholesale & Retail	51 Wholesale	358564	333014	1178544	5000	0	128805	273384	204649	101648	114206	90146	6849900	61741
000019	000019 Cereals Holdings_A	2017-12-29	2017	F Wholesale & Retail	51 Wholesale	544441	1052866	5911028	169800	195647	1938205	10793693	9847347	358001	361702	350876	5629540	17059
000019	000019 Cereals Holdings_A	2018-12-28	2018	F Wholesale & Retail	51 Wholesale	631638	993137	6468952	91600	516688	2131353	10758783	9693634	341221	339345	320856	8035050	299104
000019	000019 Cereals Holdings_A	2019-12-31	2019	F Wholesale & Retail	51 Wholesale	154955	945042	6775067	23595	835913	2151629	11059984	9955307	433574	429029	384516	6848580	190054
000019	000019 Cereals Holdings_A	2020-12-31	2020	F Wholesale & Retail	51 Wholesale	190494	1122692	7309384	110319	841865	2514139	11884528	10725013	455471	457842	403772	8425140	286528
000020	000020 Huafa_A	2007-12-28	2007	C Manufacturing	39 Computer, Telecom & Related Equip. Manuf	18308	187239	373957	60400	0	131757	193245	167135	-2514	21365	22066	1666510	14844
000020	000020 Huafa_A	2008-12-31	2008	C Manufacturing	39 Computer, Telecom & Related Equip. Manuf	24315	194495	446671	94000	0	198862	189401	155173	1517	4915	7568	532120	-18617
000020	000020 Huafa_A	2009-12-31	2009	C Manufacturing	39 Computer, Telecom & Related Equip. Manuf	81045	209484	756780	33442	219621	504816	508263	450886	8304	7144	4155	2378640	-99643
000020	000020 Huafa_A	2010-12-31	2010	C Manufacturing	39 Computer, Telecom & Related Equip. Manuf	113687	204623	725894	66074	204374	459329	745580	666733	14585	12505	9177	2075640	56800
000020	000020 Huafa_A	2011-12-30	2011	C Manufacturing	39 Computer, Telecom & Related Equip. Manuf	141427	207570	668386	104544	186141	391447	875778	789063	15182	14536	10375	1142490	48171
000020	000020 Huafa_A	2012-12-31	2012	C Manufacturing	39 Computer, Telecom & Related Equip. Manuf	112835	202743	681645	109695	163719	401464	723891	637127	5607	4632	3242	1387850	18419
000020	000020 Huafa_A	2013-12-31	2013	C Manufacturing	39 Computer, Telecom & Related Equip. Manuf	54251	195542	731349	162141	162419	457685	626821	556599	-7615	-7595	-6517	1471780	-69353
000020	000020 Huafa_A	2014-12-31	2014	C Manufacturing	39 Computer, Telecom & Related Equip. Manuf	28819	186439	1162741	138114	585300	881390	694840	593999	4747	10644	7688	1765210	119492
000020	000020 Huafa_A	2015-12-31	2015	C Manufacturing	39 Computer, Telecom & Related Equip. Manuf	662115	110607	1154990	119479	554700	841052	499456	418001	-2926	-95	-4201	6283610	173486
000020	000020 Huafa_A	2016-12-30	2016	C Manufacturing	39 Computer, Telecom & Related Equip. Manuf	93333	81545	632476	181210	0	312777	619168	534737	8473	8683	5458	4696250	-18693
000020	000020 Huafa_A	2017-12-29	2017	C Manufacturing	39 Computer, Telecom & Related Equip. Manuf	68812	83619	629763	166620	0	309090	858040	777907	5318	2531	974	3045380	11723
000020	000020 Huafa_A	2018-12-28	2018	C Manufacturing	39 Computer, Telecom & Related Equip. Manuf	34108	95226	617090	161569	0	293122	637047	566691	4046	4592	3295	2313340	-21894
000020	000020 Huafa_A	2019-12-31	2019	C Manufacturing	39 Computer, Telecom & Related Equip. Manuf	38096	105372	614164	24634	73000	284736	721557	634502	7900	7751	5460	2315270	74464
000020	000020 Huafa_A	2020-12-31	2020	C Manufacturing	39 Computer, Telecom & Related Equip. Manuf	60968	100748	627780	12528	61000	291531	691742	613229	8737	8817	6830	2072060	59719
000021	000021 KAIFA_A	2007-12-28	2007	C Manufacturing	39 Computer, Telecom & Related Equip. Manuf	1653938	835377	5144159	0	0	1657179	13093236	12814317	818799	820899	709204	14767120	-74014
000021	000021 KAIFA_A	2008-12-31	2008	C Manufacturing	39 Computer, Telecom & Related Equip. Manuf	1492554	1233152	4926609	170980	0	1103852	15109066	14507505	306973	319768	330753	3641210	554215
000021	000021 KAIFA_A	2009-12-31	2009	C Manufacturing	39 Computer, Telecom & Related Equip. Manuf	1866328	1307041	5428295	439926	0	1475491	13405313	12915023	305543	310391	265937	11336990	493692
000021	000021 KAIFA_A	2010-12-31	2010	C Manufacturing	39 Computer, Telecom & Related Equip. Manuf	1779646	1337157	6666538	751151	0	2188203	20771541	20265439	417523	399721	356342	15488320	114434
000021	000021 KAIFA_A	2011-12-30	2011	C Manufacturing	39 Computer, Telecom & Related Equip. Manuf	4926359	1479862	10336755	4829119	0	6016130	18630381	18121208	252460	262562	220143	6767900	170075
000021	000021 KAIFA_A	2012-12-31	2012	C Manufacturing	39 Computer, Telecom & Related Equip. Manuf	4953241	1257682	10181364	4966909	0	6025131	16399517	15983574	53287	58449	8452	6213800	287848
000021	000021 KAIFA_A	2013-12-31	2013	C Manufacturing	39 Computer, Telecom & Related Equip. Manuf	8034409	1224833	13726552	6942912	0	8765406	15039532	14684900	244417	250092	158875	7768250	448851
000021	000021 KAIFA_A	2014-12-31	2014	C Manufacturing	39 Computer, Telecom & Related Equip. Manuf	8211257	1399978	14450421	7408060	0	9391399	16451846	15927060	257484	269316	158749	10563640	-101263
000021	000021 KAIFA_A	2015-12-31	2015	C Manufacturing	39 Computer, Telecom & Related Equip. Manuf	7625928	2114975	14337515	7425323	0	9131834	15361815	14696721	197691	277449	180660	17743390	490461
000021	000021 KAIFA_A	2016-12-30	2016	C Manufacturing	39 Computer, Telecom & Related Equip. Manuf	3435240	2538768	11717372	3953264	0	6420043	15069171	14214456	334825	373400	223741	13873980	356539
000021	000021 KAIFA_A	2017-12-29	2017	C Manufacturing	39 Computer, Telecom & Related Equip. Manuf	6805242	2438242	16599484	7838422	0	10670724	14209779	13300668	733983	731708	573896	14315350	719673
000021	000021 KAIFA_A	2018-12-28	2018	C Manufacturing	39 Computer, Telecom & Related Equip. Manuf	5802788	2567339	15996831	6713759	0	9227025	16061006	15302511	751696	751253	609838	8459740	420770
000021	000021 KAIFA_A	2019-12-31	2019	C Manufacturing	39 Computer, Telecom & Related Equip. Manuf	4804274	2719405	18453360	8253637	0	11351251	13223819	11963553	546398	546594	441859	17919940	-1000167
000021	000021 KAIFA_A	2020-12-31	2020	C Manufacturing	39 Computer, Telecom & Related Equip. Manuf	7494030	3351180	21634627	7775268	1850000	13624651	14967235	13271458	1121563	1119887	953088	27968640	3122476
000023	000023 UNIVERSE_A	2007-12-28	2007	C Manufacturing	30 Non-Metal Mineral Products Manuf.	52481	143755	799195	176116	6020	501034	626408	546521	12559	17901	14774	1592920	-67617
000023	000023 UNIVERSE_A	2008-12-31	2008	C Manufacturing	30 Non-Metal Mineral Products Manuf.	63316	124775	974457	173300	160399	672485	536427	443453	17937	16065	21613	528660	-76619
000023	000023 UNIVERSE_A	2009-12-31	2009	C Manufacturing	30 Non-Metal Mineral Products Manuf.	75303	145633	1071860	210000	0	761288	780131	660331	21991	22590	23786	1359810	87063
000023	000023 UNIVERSE_A	2010-12-31	2010	C Manufacturing	30 Non-Metal Mineral Products Manuf.	95424	122887	938521	220500	27559	621128	919614	781495	23452	27296	13053	1171100	126744
000023	000023 UNIVERSE_A	2011-12-30	2011	C Manufacturing	30 Non-Metal Mineral Products Manuf.	195902	120866	1093571	243000	82417	748332	800148	671017	21195	21740	9100	790910	38799
000023	000023 UNIVERSE_A	2012-12-31	2012	C Manufacturing	30 Non-Metal Mineral Products Manuf.	257959	122183	1219045	256130	56341	811658	877949	783158	-12344	40612	5131	901920	-80754
000023	000023 UNIVERSE_A	2013-12-31	2013	C Manufacturing	30 Non-Metal Mineral Products Manuf.	202375	122675	1344914	227107	4822	929866	1069538	928879	21712	21602	11823	1093400	29298
000023	000023 UNIVERSE_A	2014-12-31	2014	C Manufacturing	30 Non-Metal Mineral Products Manuf.	178909	123074	1474002	264000	15587	1049439	1092355	955457	22856	23923	15066	2206220	-25010
000023	000023 UNIVERSE_A	2015-12-31	2015	C Manufacturing	30 Non-Metal Mineral Products Manuf.	173423	118384	1565866	278500	0	1119314	1037804	850842	52897	42937	26634	4236230	29472
000023	000023 UNIVERSE_A	2016-12-30	2016	C Manufacturing	30 Non-Metal Mineral Products Manuf.	221547	90056	1513965	228700	66938	1058361	1009960	878892	20335	21749	15829	4408290	70991
000023	000023 UNIVERSE_A	2017-12-29	2017	C Manufacturing	30 Non-Metal Mineral Products Manuf.	425041	138184	1951619	318900	0	1472821	1229187	1092765	21918	42244	28689	2848660	248978
000023	000023 UNIVERSE_A	2018-12-28	2018	C Manufacturing	30 Non-Metal Mineral Products Manuf.	483303	142162	2320493	349829	0	1813533	1611326	1401778	60760	60112	35136	1763590	120623
000023	000023 UNIVERSE_A	2019-12-31	2019	C Manufacturing	30 Non-Metal Mineral Products Manuf.	547980	175206	2519404	378913	0	1934503	1830534	1583928	103887	108013	74569	1806610	119963
000023	000023 UNIVERSE_A	2020-12-31	2020	C Manufacturing	30 Non-Metal Mineral Products Manuf.	479693	147124	2328082	358601	0	1722054	1783181	1527104	44109	39462	22362	2261730	88742
000025	000025 TELLUS_A	2007-12-28	2007	F Wholesale & Retail	51 Wholesale	75873	203865	837092	258131	20000	630459	991037	881291	12996	8251	8143	3153890	-61994
000025	000025 TELLUS_A	2008-12-31	2008	F Wholesale & Retail	51 Wholesale	39675	190592	614544	133512	14600	427557	637897	541979	-511	2189	1845	781840	35478
000025	000025 TELLUS_A	2009-12-31	2009	F Wholesale & Retail	51 Wholesale	77376	182075	611487	52419	95700	416408	432676	362884	-2003	8643	8123	2307790	26475
000025	000025 TELLUS_A	2010-12-31	2010	F Wholesale & Retail	51 Wholesale	69123	173401	599556	42364	92700	399758	386348	320838	2791	3276	3922	1925140	7144
000025	000025 TELLUS_A	2011-12-30	2011	F Wholesale & Retail	51 Wholesale	55927	164609	570693	42792	4680	369311	403282	335264	-6829	6605	1250	1168540	-14739
000025	000025 TELLUS_A	2012-12-31	2012	F Wholesale & Retail	51 Wholesale	55146	156062	644911	93881	143000	443849	419643	336420	-5167	9237	972	1262900	-7756
000025	000025 TELLUS_A	2013-12-31	2013	F Wholesale & Retail	51 Wholesale	69899	149969	702180	110970	131000	507580	486729	387559	16881	14533	3339	1826320	-2630
000025	000025 TELLUS_A	2014-12-31	2014	F Wholesale & Retail	51 Wholesale	80046	142849	806325	74720	178598	603994	464988	389424	9190	10025	8566	2085930	6215
000025	000025 TELLUS_A	2015-12-31	2015	F Wholesale & Retail	51 Wholesale	159185	136584	1168668	0	0	290080	303727	217992	46899	47293	42738	23252950	80683
000025	000025 TELLUS_A	2016-12-30	2016	F Wholesale & Retail	51 Wholesale	218498	129226	1189001	50000	12000	280465	324241	229043	31869	30485	27618	15291040	57875
000025	000025 TELLUS_A	2017-12-29	2017	F Wholesale & Retail	51 Wholesale	161793	120297	1403315	120000	38600	405291	347237	254255	68235	68925	65782	10650150	-2093
000025	000025 TELLUS_A	2018-12-28	2018	F Wholesale & Retail	51 Wholesale	169512	112674	1658296	143000	34935	559013	414239	332347	92292	90552	86140	7344000	-6575
000025	000025 TELLUS_A	2019-12-31	2019	F Wholesale & Retail	51 Wholesale	428852	107120	1645782	0	0	306569	571073	431021	303340	302595	218807	8517830	78911
000025	000025 TELLUS_A	2020-12-31	2020	F Wholesale & Retail	51 Wholesale	237626	119137	1708442	0	11172	323796	424419	319261	73507	76703	60305	6784120	109105
000026	000026 FIYTA_A	2007-12-28	2007	F Wholesale & Retail	52 Retailing	84044	67771	1045498	310000	0	394905	805273	521498	71436	71491	61744	3498500	-57409
000026	000026 FIYTA_A	2008-12-31	2008	F Wholesale & Retail	52 Retailing	108234	262830	1441188	575000	70000	761695	1086406	698506	69511	74225	65019	1063910	-77725
000026	000026 FIYTA_A	2009-12-31	2009	F Wholesale & Retail	52 Retailing	95702	259762	1523937	555000	90000	788717	1237398	828813	79931	85336	70750	2833150	83021
000026	000026 FIYTA_A	2010-12-31	2010	F Wholesale & Retail	52 Retailing	613456	251742	2436539	728254	181440	1148973	1780754	1208775	100119	113494	94019	4514770	-98486
000026	000026 FIYTA_A	2011-12-30	2011	F Wholesale & Retail	52 Retailing	179972	295407	3061600	1099107	57031	1632984	2561111	1658959	170547	175440	143120	4716750	-411202
000026	000026 FIYTA_A	2012-12-31	2012	F Wholesale & Retail	52 Retailing	140421	317801	3326764	1409800	48383	1877679	3023963	1982326	129944	136487	115660	2936700	45847
000026	000026 FIYTA_A	2013-12-31	2013	F Wholesale & Retail	52 Retailing	107663	306889	3558703	1023000	173275	2019883	3103497	1990125	147631	151477	130125	2749720	79047
000026	000026 FIYTA_A	2014-12-31	2014	F Wholesale & Retail	52 Retailing	116455	323733	3657782	989445	139952	2021301	3278143	2054715	158945	170395	146103	3703910	289190
000026	000026 FIYTA_A	2015-12-31	2015	F Wholesale & Retail	52 Retailing	638963	361980	4246670	988186	90995	1943840	3162196	1929514	124624	135530	122044	5741890	396237
000026	000026 FIYTA_A	2016-12-30	2016	F Wholesale & Retail	52 Retailing	428803	611204	4004898	1098438	115301	1629949	2993865	1772812	126862	145031	110375	5430200	455759
000026	000026 FIYTA_A	2017-12-29	2017	F Wholesale & Retail	52 Retailing	187153	523700	3579790	525991	79870	1111817	3345810	1986653	188476	189715	142616	4520570	564955
000026	000026 FIYTA_A	2018-12-28	2018	F Wholesale & Retail	52 Retailing	164828	425650	3599692	547118	4517	1029551	3400451	1993810	230403	231197	183835	2946020	331628
000026	000026 FIYTA_A	2019-12-31	2019	F Wholesale & Retail	52 Retailing	316669	363997	3760923	567909	4322	1106384	3704211	2217208	272880	276234	215909	4469320	444821
000026	000026 FIYTA_A	2020-12-31	2020	F Wholesale & Retail	52 Retailing	353057	352734	4018713	542673	4070	1218752	4243440	2639230	371904	373461	294122	4505000	378211
000027	000027 Shenzhen Energy_A	2007-12-28	2007	D Elec, Heat, Gas & Water	44 Elec, Heat Production & Supply	3798461	10357372	24518247	1214000	4294520	10743365	10356641	7526291	2109060	2291340	1943681	53608740	2674681
000027	000027 Shenzhen Energy_A	2008-12-31	2008	D Elec, Heat, Gas & Water	44 Elec, Heat Production & Supply	4615195	12255361	29384857	3620918	4877968	15705527	10642915	9253811	265878	1327176	1163890	17906290	1721907
000027	000027 Shenzhen Energy_A	2009-12-31	2009	D Elec, Heat, Gas & Water	44 Elec, Heat Production & Supply	4236365	13523039	30249839	1979349	4105553	14565326	11388673	8408771	2294662	2831293	2317582	29865840	3048968
000027	000027 Shenzhen Energy_A	2010-12-31	2010	D Elec, Heat, Gas & Water	44 Elec, Heat Production & Supply	3568836	13895090	29069959	1402230	3578979	12654787	12464711	10511017	1198815	1977522	1615937	22223180	2551222
000027	000027 Shenzhen Energy_A	2011-12-30	2011	D Elec, Heat, Gas & Water	44 Elec, Heat Production & Supply	5230218	14268076	31509084	2891188	2901457	14588127	14387019	12420115	978187	1562846	1182848	16122270	3176837
000027	000027 Shenzhen Energy_A	2012-12-31	2012	D Elec, Heat, Gas & Water	44 Elec, Heat Production & Supply	5873999	13502853	32359213	2389827	2470352	14810362	12828482	10677880	960195	1613695	1136476	15805110	2638557
000027	000027 Shenzhen Energy_A	2013-12-31	2013	D Elec, Heat, Gas & Water	44 Elec, Heat Production & Supply	5037984	13759446	33393505	2990332	2122817	14554053	12350782	9719794	1576632	2217398	1736631	14536470	2294482
000027	000027 Shenzhen Energy_A	2014-12-31	2014	D Elec, Heat, Gas & Water	44 Elec, Heat Production & Supply	6991666	14573718	38441388	2274976	2817741	18086803	12506042	9256153	2252100	2917366	2336102	29495820	3190137
000027	000027 Shenzhen Energy_A	2015-12-31	2015	D Elec, Heat, Gas & Water	44 Elec, Heat Production & Supply	10759256	18315775	58067427	6855827	6686328	33199555	11129983	7796763	2275730	2613390	2057693	38891660	3835384
000027	000027 Shenzhen Energy_A	2016-12-30	2016	D Elec, Heat, Gas & Water	44 Elec, Heat Production & Supply	6803745	20376154	60862186	5092304	9549578	36034528	11318112	8043575	1868571	2041867	1406635	27236060	2752825
000027	000027 Shenzhen Energy_A	2017-12-29	2017	D Elec, Heat, Gas & Water	44 Elec, Heat Production & Supply	8753818	30428013	77230930	4321689	16524265	52508333	15545855	11130095	1292221	1307410	845059	24024820	3155789
000027	000027 Shenzhen Energy_A	2018-12-28	2018	D Elec, Heat, Gas & Water	44 Elec, Heat Production & Supply	9470592	34634813	85073895	1805115	21736757	57590249	18527396	13723069	1198533	1215438	716387	20813580	4179063
000027	000027 Shenzhen Energy_A	2019-12-31	2019	D Elec, Heat, Gas & Water	44 Elec, Heat Production & Supply	8770357	35740677	96112048	1477188	18079359	62527195	20817004	14347470	2246862	2296003	1829139	24619490	5200007
000027	000027 Shenzhen Energy_A	2020-12-31	2020	D Elec, Heat, Gas & Water	44 Elec, Heat Production & Supply	9909152	35285226	114062264	1554101	24654594	72208655	20454506	14557874	2600065	4561734	4267472	28972500	6192439
000028	000028 Sinopharm Accord_A	2007-12-28	2007	F Wholesale & Retail	51 Wholesale	254837	340639	2911091	254396	77720	2388511	6878305	6171204	169328	191051	138718	5797720	87698
000028	000028 Sinopharm Accord_A	2008-12-31	2008	F Wholesale & Retail	51 Wholesale	382206	383069	3944965	393660	30000	3264044	8757514	7982882	187434	207909	167435	4127540	251665
000028	000028 Sinopharm Accord_A	2009-12-31	2009	F Wholesale & Retail	51 Wholesale	588406	428390	5268340	944190	30000	4365665	10997075	10041208	251928	260941	198414	7336520	273861
000028	000028 Sinopharm Accord_A	2010-12-31	2010	F Wholesale & Retail	51 Wholesale	711790	492558	6306793	975476	30000	5175348	13064428	11925656	322899	339812	264224	8799800	428159
000028	000028 Sinopharm Accord_A	2011-12-30	2011	F Wholesale & Retail	51 Wholesale	952950	602206	7679313	1839838	93083	6252637	15150129	13813697	385135	407292	325825	5626610	230104
000028	000028 Sinopharm Accord_A	2012-12-31	2012	F Wholesale & Retail	51 Wholesale	953992	690488	9295840	1687810	82206	7456789	18011759	16408720	571465	603317	483682	9375910	323955
000028	000028 Sinopharm Accord_A	2013-12-31	2013	F Wholesale & Retail	51 Wholesale	1113562	766742	11057897	2744942	0	8741260	21199466	19436082	645008	659102	534219	12346570	465028
000028	000028 Sinopharm Accord_A	2014-12-31	2014	F Wholesale & Retail	51 Wholesale	867562	745558	12828942	1517955	39695	7977726	23954331	22002629	781487	829283	669841	16274050	-796697
000028	000028 Sinopharm Accord_A	2015-12-31	2015	F Wholesale & Retail	51 Wholesale	2654931	1372650	20313336	1633232	72495	12441624	37819278	33432848	1234831	1297506	1029949	22190440	1457416
000028	000028 Sinopharm Accord_A	2016-12-30	2016	F Wholesale & Retail	51 Wholesale	3519962	487010	21316548	1512714	0	12398771	41248342	36648161	1557230	1600153	1281776	27263510	1472342
000028	000028 Sinopharm Accord_A	2017-12-29	2017	F Wholesale & Retail	51 Wholesale	4191655	551710	22343644	1561355	31600	12416141	41263393	36819553	1463891	1466029	1156739	24248740	1285292
000028	000028 Sinopharm Accord_A	2018-12-28	2018	F Wholesale & Retail	51 Wholesale	8096158	607934	28930301	2608626	31639	15024524	43122386	38024109	1670979	1678929	1348431	16727230	1322606
000028	000028 Sinopharm Accord_A	2019-12-31	2019	F Wholesale & Retail	51 Wholesale	8885729	708000	34028843	1453018	0	18454863	52786807	46891224	1830430	1851456	1480159	18286690	2012653
000028	000028 Sinopharm Accord_A	2020-12-31	2020	F Wholesale & Retail	51 Wholesale	5998204	854191	39594533	1612187	31637	22705906	59649455	52591767	2163841	2157236	1721296	18131670	1502747
000029	000029 SPG_A	2007-12-28	2007	K Real Estate	70 Real Estate	451915	76324	2302725	47000	342214	1121353	845128	621641	53295	51659	38934	7592440	-50782
000029	000029 SPG_A	2008-12-31	2008	K Real Estate	70 Real Estate	328413	70894	2265657	59200	330343	1068529	706005	473150	45419	41035	19156	2458260	-82529
000029	000029 SPG_A	2009-12-31	2009	K Real Estate	70 Real Estate	386103	66283	3361110	100000	581987	2145482	750182	534326	36265	36180	20217	6792540	-412126
000029	000029 SPG_A	2010-12-31	2010	K Real Estate	70 Real Estate	379721	64527	3379090	14800	1056703	2079304	1021056	672736	113006	111917	84771	4515950	-179052
000029	000029 SPG_A	2011-12-30	2011	K Real Estate	70 Real Estate	333469	60919	3250580	20000	299621	1850273	1026396	686228	130930	133279	101199	3091540	115154
000029	000029 SPG_A	2012-12-31	2012	K Real Estate	70 Real Estate	496806	63205	3712771	96000	849636	2205660	1030149	701304	137977	137258	106855	3936070	27410
000029	000029 SPG_A	2013-12-31	2013	K Real Estate	70 Real Estate	525374	60716	4215099	23000	814214	2480095	2116483	1547170	297284	303875	228318	3618120	194954
000029	000029 SPG_A	2014-12-31	2014	K Real Estate	70 Real Estate	678957	54321	4375098	149846	478986	2341993	2132311	1409665	399475	400661	298058	6490000	322162
000029	000029 SPG_A	2015-12-31	2015	K Real Estate	70 Real Estate	1175756	52214	4179937	143418	382233	1976489	2163366	1389627	409683	409905	301069	12196570	1097144
000029	000029 SPG_A	2016-12-30	2016	K Real Estate	70 Real Estate	1266057	45532	3785601	111710	136000	1269634	2352024	1668646	419200	425292	311496	10576850	526691
000029	000029 SPG_A	2017-12-29	2017	K Real Estate	70 Real Estate	1207079	37938	3989264	104208	82000	1289241	1345913	963917	243780	244044	184923		-17801
000029	000029 SPG_A	2018-12-28	2018	K Real Estate	70 Real Estate	2048522	33926	4665892	17260	0	1465156	2175187	938386	681895	682728	499972		1062567
000029	000029 SPG_A	2019-12-31	2019	K Real Estate	70 Real Estate	2511140	30522	4909670	51647	0	1384686	2548740	957753	730864	731983	541197		603608
000029	000029 SPG_A	2020-12-31	2020	K Real Estate	70 Real Estate	2687465	28040	4936917	76894	0	1279829	1615010	805508	371424	400434	289963	6690130	285164
000030	000030 FAWER_A	2007-12-28	2007	C Manufacturing	36 Automobile Manufacturing	2	8287	27155	467554	0	1665548	1803	0	-22125	-22075	-22075	828140	-3178
000030	000030 FAWER_A	2008-12-31	2008	C Manufacturing	36 Automobile Manufacturing	30	6624	17301	461574	0	1740413	1699	0	-32250	-85189	-85189	562870	33
000030	000030 FAWER_A	2009-12-31	2009	C Manufacturing	36 Automobile Manufacturing	22	3478	41891	447762	0	1756901	1854	0	-33702	8103	8103	2038640	-168
000030	000030 FAWER_A	2010-12-31	2010	C Manufacturing	36 Automobile Manufacturing	222	55	73920	0	0	2177242	1480	0	-18235	-388776	-388776	2377220	202
000030	000030 FAWER_A	2011-12-30	2011	C Manufacturing	36 Automobile Manufacturing	1485	0	66169	0	0	64128	109	0	-6693	1456064	1456064	2077230	1143
000030	000030 FAWER_A	2012-12-31	2012	C Manufacturing	36 Automobile Manufacturing	577235	1175813	6269922	375191	0	2514792	4828316	3991943	523483	570656	532657	2265320	373699
000030	000030 FAWER_A	2013-12-31	2013	C Manufacturing	36 Automobile Manufacturing	308927	1381765	7110347	340000	53535	2862418	5227802	4271342	613703	622036	590379	7822450	-74906
000030	000030 FAWER_A	2014-12-31	2014	C Manufacturing	36 Automobile Manufacturing	563710	1376352	7271114	240000	53729	2508872	5010012	4076192	659232	702510	672414	10831570	359864
000030	000030 FAWER_A	2015-12-31	2015	C Manufacturing	36 Automobile Manufacturing	922709	1770737	8085377	160000	0	2780461	4331514	3534516	522774	536155	524946	13057620	333651
000030	000030 FAWER_A	2016-12-30	2016	C Manufacturing	36 Automobile Manufacturing	1182724	1731837	9072987	85000	0	3298032	5856938	4767023	650615	705831	676619	10900040	600774
000030	000030 FAWER_A	2017-12-29	2017	C Manufacturing	36 Automobile Manufacturing	1485440	1773439	10364348	59900	0	4039925	7193263	5861456	922174	879445	818895	10382080	556625
000030	000030 FAWER_A	2018-12-28	2018	C Manufacturing	36 Automobile Manufacturing	1589840	2227522	11682129	244961	0	4554213	7852536	6632870	861965	902065	873669	6672880	342086
000030	000030 FAWER_A	2019-12-31	2019	C Manufacturing	36 Automobile Manufacturing	1402596	2345727	12920599	222164	76506	5466923	10063808	8656970	939302	948943	883237	8531140	366160
000030	000030 FAWER_A	2020-12-31	2020	C Manufacturing	36 Automobile Manufacturing	1559328	2463819	14461489	45000	176973	6186803	11113430	9663362	924770	928101	908467	13079530	596926
000031	000031 Grandjoy_A	2007-12-28	2007	K Real Estate	70 Real Estate	1599107	277206	6009006	1060000	430000	2352940	823770	305569	557116	554302	469068	23161350	-355047
000031	000031 Grandjoy_A	2008-12-31	2008	K Real Estate	70 Real Estate	1293389	331306	9047607	3147000	180000	5770921	1086846	483846	207999	201455	138180	8705910	-3469710
000031	000031 Grandjoy_A	2009-12-31	2009	K Real Estate	70 Real Estate	1437512	271078	14300209	2610000	795000	7518640	2674669	1659928	636654	636689	516222	20368210	148776
000031	000031 Grandjoy_A	2010-12-31	2010	K Real Estate	70 Real Estate	2829438	251311	20808493	3988000	3431500	14128727	2744257	1443401	914028	920578	679828	11299550	-3618795
000031	000031 Grandjoy_A	2011-12-30	2011	K Real Estate	70 Real Estate	3946359	170715	32602593	4944000	4838685	25484767	5541073	3291360	1065486	1072613	732559	6892180	-2413343
000031	000031 Grandjoy_A	2012-12-31	2012	K Real Estate	70 Real Estate	5962775	437039	34999026	4100000	5311520	27285642	7944890	5610926	1001131	995401	674172	7907870	2643337
000031	000031 Grandjoy_A	2013-12-31	2013	K Real Estate	70 Real Estate	6925059	591331	40602717	8146000	5591874	31632321	10178640	7099087	1224606	1226435	919186	6728940	-3281900
000031	000031 Grandjoy_A	2014-12-31	2014	K Real Estate	70 Real Estate	7290599	587332	46311473	6040000	10421577	35646435	9040833	5633809	1397137	1406228	902808	15344170	-2061824
000031	000031 Grandjoy_A	2015-12-31	2015	K Real Estate	70 Real Estate	9663641	622583	57022545	5745000	12920286	45787314	13724544	10101841	1281816	1297230	928834	25482930	-1540483
000031	000031 Grandjoy_A	2016-12-30	2016	K Real Estate	70 Real Estate	13622695	628512	61276950	5125000	13025186	49989421	18025191	11848983	2222613	2234132	1333459	16178490	5913898
000031	000031 Grandjoy_A	2017-12-29	2017	K Real Estate	70 Real Estate	10282556	568454	75751476	4625000	12158349	64006887	14042356	8941255	2392302	2394795	1734838	14509850	1717795
000031	000031 Grandjoy_A	2018-12-28	2018	K Real Estate	70 Real Estate	19124396	3669239	160378291	3313682	38998122	124672649	22168630	11954123	5198492	5093402	3574211	8851010	1126807
000031	000031 Grandjoy_A	2019-12-31	2019	K Real Estate	70 Real Estate	27608322	4218677	184188014	3196114	45894507	141704122	33794949	19928899	5678644	5676196	3376247	30775730	3936874
000031	000031 Grandjoy_A	2020-12-31	2020	K Real Estate	70 Real Estate	31764005	4041689	199871388	2214003	46942678	154225123	38445284	26356742	3059169	3124813	1122704	18859780	9814110
000032	000032 Shenzhen SED_A	2007-12-28	2007	E Construction	49 Building Construction Industry	433624	126550	1834724	100000	0	1011359	1911485	1619615	109274	110300	93134	2571210	520998
000032	000032 Shenzhen SED_A	2008-12-31	2008	E Construction	49 Building Construction Industry	151243	203632	1360245	20000	0	561973	1703089	1374917	103431	106964	81889	1192270	-75745
000032	000032 Shenzhen SED_A	2009-12-31	2009	E Construction	49 Building Construction Industry	337932	146904	1438267	20000	0	644549	1246685	982576	65932	69666	48344	2009620	204901
000032	000032 Shenzhen SED_A	2010-12-31	2010	E Construction	49 Building Construction Industry	274871	149653	1787507	2000	0	932944	1505940	1231460	62074	53517	34500	2279740	4589
000032	000032 Shenzhen SED_A	2011-12-30	2011	E Construction	49 Building Construction Industry	271295	123854	1574218	219600	0	704717	1722033	1418140	63897	66300	44882	1338970	35197
000032	000032 Shenzhen SED_A	2012-12-31	2012	E Construction	49 Building Construction Industry	349000	103407	1692010	21280	0	643531	1516875	1317651	234042	232755	178982	1699910	25453
000032	000032 Shenzhen SED_A	2013-12-31	2013	E Construction	49 Building Construction Industry	240945	66132	1501409	24080	0	486381	1625441	1374695	31861	40097	15011	2018930	-54598
000032	000032 Shenzhen SED_A	2014-12-31	2014	E Construction	49 Building Construction Industry	590511	115407	2766920	170744	0	1274829	3070823	2723268	94041	129972	95870	2561510	78044
000032	000032 Shenzhen SED_A	2015-12-31	2015	E Construction	49 Building Construction Industry	808204	89006	2125737	94100	0	617238	1970058	1686072	30992	82795	49461	9008090	334847
000032	000032 Shenzhen SED_A	2016-12-30	2016	E Construction	49 Building Construction Industry	602973	103807	1955415	29720	0	405788	1987304	1709746	54698	71046	45757	6308480	78594
000032	000032 Shenzhen SED_A	2017-12-29	2017	E Construction	49 Building Construction Industry	798416	85494	2194448	31090	0	521205	1882319	1508159	81814	86530	55252	4247880	202630
000032	000032 Shenzhen SED_A	2018-12-28	2018	E Construction	49 Building Construction Industry	939198	76959	2153381	33640	0	637260	1600673	1246050	133711	145236	111771	2900800	206095
000032	000032 Shenzhen SED_A	2019-12-31	2019	E Construction	49 Building Construction Industry	932245	86627	2342259	60080	0	684000	1501126	1132798	198373	202726	157783	5867720	73683
000032	000032 Shenzhen SED_A	2020-12-31	2020	E Construction	49 Building Construction Industry	859376	81993	2585768	132580	0	778208	1520805	1146634	227362	228589	188977	7396630	-125268
000034	000034 Digital China_A	2007-12-28	2007	F Wholesale & Retail	51 Wholesale	25049	46084	311811	218533	0	1172995	380575	342839	-192459	-219428	-219713	3291850	19233
000034	000034 Digital China_A	2008-12-31	2008	F Wholesale & Retail	51 Wholesale	30024	40135	184409	155710	0	1317406	279719	254458	-187271	-281350	-281498	655090	2341
000034	000034 Digital China_A	2009-12-31	2009	F Wholesale & Retail	51 Wholesale	26520	38545	150792	122404	0	957186	339366	279829	107849	123852	123129	3150170	260
000034	000034 Digital China_A	2010-12-31	2010	F Wholesale & Retail	51 Wholesale	65820	36312	188888	0	0	122831	402163	331169	11058	499321	498142	2964020	40345
000034	000034 Digital China_A	2011-12-30	2011	F Wholesale & Retail	51 Wholesale	51097	36810	207619	0	0	122314	433687	368483	4222	20066	16602	1399680	8928
000034	000034 Digital China_A	2012-12-31	2012	F Wholesale & Retail	51 Wholesale	30629	57243	193552	0	8578	104232	457289	396786	705	5174	4015	1460530	-7975
000034	000034 Digital China_A	2013-12-31	2013	F Wholesale & Retail	51 Wholesale	58652	54848	378211	0	5306	272124	533059	469488	21684	18956	16767	1507070	7254
000034	000034 Digital China_A	2014-12-31	2014	F Wholesale & Retail	51 Wholesale	29203	58731	461668	0	2034	296031	509056	445502	61962	63113	61471	2448540	-28153
000034	000034 Digital China_A	2015-12-31	2015	F Wholesale & Retail	51 Wholesale	114346	55791	448008	0	0	261008	458063	409063	-7069	24545	21363	10005360	-13502
000034	000034 Digital China_A	2016-12-30	2016	F Wholesale & Retail	51 Wholesale	1143256	214140	17038725	4370927	1460000	14388052	40531124	38554241	461656	497726	402784	14598850	345882
000034	000034 Digital China_A	2017-12-29	2017	F Wholesale & Retail	51 Wholesale	1674071	189472	24273190	8045914	1160000	20915358	62215950	59290823	490944	852577	723189	14127920	-291800
000034	000034 Digital China_A	2018-12-28	2018	F Wholesale & Retail	51 Wholesale	1618156	170345	25985452	8819165	1713570	22138962	81858054	78561586	641365	661508	516027	8797250	360540
000034	000034 Digital China_A	2019-12-31	2019	F Wholesale & Retail	51 Wholesale	4000034	152024	29420902	9691753	2102378	25046035	86803376	83316651	920252	931490	701657	12983300	1499629
000034	000034 Digital China_A	2020-12-31	2020	F Wholesale & Retail	51 Wholesale	4097592	198812	30689603	9461490	2013840	25986814	92060443	88465675	916760	832911	624100	14154170	1456920
000035	000035 China Tianying_A	2007-12-28	2007	N Water, Environment & Utilities	77 Ecological Protection and Environmental	663	6184	475220	623378	0	1696109	10569	3949	56747	119639	117983	700530	-404
000035	000035 China Tianying_A	2008-12-31	2008	N Water, Environment & Utilities	77 Ecological Protection and Environmental	643	1291	536281	608015	0	1767131	8315	3405	5451	-9961	-9961	453020	-737
000035	000035 China Tianying_A	2009-12-31	2009	N Water, Environment & Utilities	77 Ecological Protection and Environmental	589	1234	549476	607272	0	1798282	5648	2332	-29504	-17956	-17956	1035050	-52
000035	000035 China Tianying_A	2010-12-31	2010	N Water, Environment & Utilities	77 Ecological Protection and Environmental	565	1174	595210	600184	0	1797234	5285	3011	-27411	46781	46781	1002040	-24
000035	000035 China Tianying_A	2011-12-30	2011	N Water, Environment & Utilities	77 Ecological Protection and Environmental	271	1114	636494	589472	0	1860337	5529	2348	-28983	-21778	-21818	1837580	-291
000035	000035 China Tianying_A	2012-12-31	2012	N Water, Environment & Utilities	77 Ecological Protection and Environmental	821	5	307903	491208	0	2165893	95895	24092	47967	-636052	-636052		-395029
000035	000035 China Tianying_A	2013-12-31	2013	N Water, Environment & Utilities	77 Ecological Protection and Environmental	265001	649919	2034520	121500	471000	1146739	249815	92037	76562	86592	81655	2014250	175185
000035	000035 China Tianying_A	2014-12-31	2014	N Water, Environment & Utilities	77 Ecological Protection and Environmental	368790	721030	3272286	163250	675000	1650104	550900	265696	186610	193648	175016	7827680	73449
000035	000035 China Tianying_A	2015-12-31	2015	N Water, Environment & Utilities	77 Ecological Protection and Environmental	283860	715727	4399024	266000	1289000	2548647	825399	417015	241396	270202	228195	9505930	157647
000035	000035 China Tianying_A	2016-12-30	2016	N Water, Environment & Utilities	77 Ecological Protection and Environmental	259258	1035067	5998494	698000	1042200	3936033	980500	540809	194729	250361	211725	9115780	225475
000035	000035 China Tianying_A	2017-12-29	2017	N Water, Environment & Utilities	77 Ecological Protection and Environmental	1262633	1074810	8130264	580000	1184786	5081882	1611814	992658	289572	290872	224894	9082220	35146
000035	000035 China Tianying_A	2018-12-28	2018	N Water, Environment & Utilities	77 Ecological Protection and Environmental	532458	1324760	8808911	705000	654883	5514397	1846883	1174937	286660	293190	222298	7027910	209787
000035	000035 China Tianying_A	2019-12-31	2019	N Water, Environment & Utilities	77 Ecological Protection and Environmental	3794571	7503221	47296911	2661676	14653014	35593427	18587094	15753613	909625	1057488	769553	15571710	2400197
000035	000035 China Tianying_A	2020-12-31	2020	N Water, Environment & Utilities	77 Ecological Protection and Environmental	3395886	8119712	50377882	3494355	15515725	37883349	21867492	18647340	1130909	1260976	828502	10372720	3006570
000036	000036 UDC_A	2007-12-28	2007	K Real Estate	70 Real Estate	1812725	6077108	13422719	2221841	2236151	10757239	8205145	8323467	-937583	-933258	-960068	9125970	436086
000036	000036 UDC_A	2008-12-31	2008	K Real Estate	70 Real Estate	896421	9849	3069140	359800	392080	1646759	128425	83168	-406644	-408770	-411833	2236540	97200
000036	000036 UDC_A	2009-12-31	2009	K Real Estate	70 Real Estate	1341412	17230	3118012	200000	440400	1375163	1919660	731672	621564	619497	436445	7350230	957553
000036	000036 UDC_A	2010-12-31	2010	K Real Estate	70 Real Estate	1702105	19114	4175156	60000	240000	2000233	1115387	413224	420603	421643	303810	4416880	1050194
000036	000036 UDC_A	2011-12-30	2011	K Real Estate	70 Real Estate	1078266	125061	3862282	0	290000	1563336	506729	197179	133755	134546	98174	2776000	-434706
000036	000036 UDC_A	2012-12-31	2012	K Real Estate	70 Real Estate	1233620	102495	4267244	100000	550000	1836186	348120	130771	116441	116928	86335	3922370	-166837
000036	000036 UDC_A	2013-12-31	2013	K Real Estate	70 Real Estate	1243290	105129	4195887	100000	190000	1659405	192608	93546	126008	129777	114888	3236800	-265752
000036	000036 UDC_A	2014-12-31	2014	K Real Estate	70 Real Estate	340362	291548	4568926	100000	1032000	2075581	205269	95507	56545	56420	30135	5102450	-1794266
000036	000036 UDC_A	2015-12-31	2015	K Real Estate	70 Real Estate	1201706	283637	6463741	100000	1950500	3780739	409028	148105	120664	121476	94695	10230170	108958
000036	000036 UDC_A	2016-12-30	2016	K Real Estate	70 Real Estate	2849080	962580	9725476	50000	350000	5700766	2171744	613857	1790200	1790764	1353083	9600750	2102809
000036	000036 UDC_A	2017-12-29	2017	K Real Estate	70 Real Estate	1340703	927643	8718661	0	597400	3635999	3971747	1262038	1610072	1601796	1372383	10319050	-250441
000036	000036 UDC_A	2018-12-28	2018	K Real Estate	70 Real Estate	4615247	835262	10893041	0	1174800	5453049	3334572	929824	1421445	1425668	1031138	6289600	2808043
000036	000036 UDC_A	2019-12-31	2019	K Real Estate	70 Real Estate	5444159	816409	12141998	0	1907200	6495902	3168625	862624	1210668	1220901	891034	6395760	1498188
000036	000036 UDC_A	2020-12-31	2020	K Real Estate	70 Real Estate	4089269	795671	10844474	0	1973116	5019023	2705065	946166	992410	990309	772928	5906060	-539009
000037	000037 Shenzhen Nanshan Power_A	2007-12-28	2007	D Elec, Heat, Gas & Water	44 Elec, Heat Production & Supply	419172	2855996	5552914	2478364	176000	3616908	3620124	3788089	-411255	164760	167343	3964520	202670
000037	000037 Shenzhen Nanshan Power_A	2008-12-31	2008	D Elec, Heat, Gas & Water	44 Elec, Heat Production & Supply	429508	2501462	4985940	2461844	281000	3050058	3156552	4514318	-1699693	64760	14834	1548620	331501
000037	000037 Shenzhen Nanshan Power_A	2009-12-31	2009	D Elec, Heat, Gas & Water	44 Elec, Heat Production & Supply	379162	2286168	4926596	2419120	156000	2870704	1867830	1939543	-340295	131976	120010	3437760	348354
000037	000037 Shenzhen Nanshan Power_A	2010-12-31	2010	D Elec, Heat, Gas & Water	44 Elec, Heat Production & Supply	601387	2169226	5278954	3112400	186000	3346496	1601730	2239346	-930389	-98646	-123433	2469170	25898
000037	000037 Shenzhen Nanshan Power_A	2011-12-30	2011	D Elec, Heat, Gas & Water	44 Elec, Heat Production & Supply	695095	2227104	5982450	3265825	26000	4094639	2415818	3589704	-1489309	22256	9032	1660300	272285
000037	000037 Shenzhen Nanshan Power_A	2012-12-31	2012	D Elec, Heat, Gas & Water	44 Elec, Heat Production & Supply	526852	2040100	5536068	3210362	16000	3813257	1265446	2087265	-1211139	-232145	-235004	1940630	106047
000037	000037 Shenzhen Nanshan Power_A	2013-12-31	2013	D Elec, Heat, Gas & Water	44 Elec, Heat Production & Supply	543055	1892317	5440291	2998962	6000	3640512	1110428	1613206	-804407	95107	73379	1943110	482279
000037	000037 Shenzhen Nanshan Power_A	2014-12-31	2014	D Elec, Heat, Gas & Water	44 Elec, Heat Production & Supply	578584	1839740	5056416	2617890	150000	3678269	1234102	1740905	-929066	-418290	-421632	3364870	571264
000037	000037 Shenzhen Nanshan Power_A	2015-12-31	2015	D Elec, Heat, Gas & Water	44 Elec, Heat Production & Supply	1026626	1667494	4579854	2385300	696000	4030943	1345018	1492815	-1229564	-828146	-829324	5729770	386452
000037	000037 Shenzhen Nanshan Power_A	2016-12-30	2016	D Elec, Heat, Gas & Water	44 Elec, Heat Production & Supply	1415550	1544563	4363704	796840	343900	2339734	1574089	1442901	1473401	1488563	1264758	5032490	926321
000037	000037 Shenzhen Nanshan Power_A	2017-12-29	2017	D Elec, Heat, Gas & Water	44 Elec, Heat Production & Supply	438316	1420621	2883804	515850	25940	859458	2045767	1874563	9084	8965	377	3235410	196800
000037	000037 Shenzhen Nanshan Power_A	2018-12-28	2018	D Elec, Heat, Gas & Water	44 Elec, Heat Production & Supply	925829	1405650	3307148	1000000	25940	1270349	1884937	1752153	-9674	28449	12453	2241230	236563
000037	000037 Shenzhen Nanshan Power_A	2019-12-31	2019	D Elec, Heat, Gas & Water	44 Elec, Heat Production & Supply	773210	1381675	3219262	881075	0	1156769	1222578	1061917	23441	28771	25693	5312230	202944
000037	000037 Shenzhen Nanshan Power_A	2020-12-31	2020	D Elec, Heat, Gas & Water	44 Elec, Heat Production & Supply	764601	925745	3020831	675529	0	933088	985254	794524	62854	69285	67925	4599380	260725
000038	000038 CAPSTONE_A	2007-12-28	2007	L Leasing and Business	72 Business Services	202	7451	8964	46371	0	93472	1782	1326	-13813	17020	16140	1115690	89
000038	000038 CAPSTONE_A	2008-12-31	2008	L Leasing and Business	72 Business Services	32531	467	307608	46371	0	177133	0	0	-9004	187267	188440		22371
000038	000038 CAPSTONE_A	2009-12-31	2009	L Leasing and Business	72 Business Services	144800	412	476294	10000	118371	322005	110044	70124	24773	35340	23814		20332
000038	000038 CAPSTONE_A	2010-12-31	2010	L Leasing and Business	72 Business Services	23126	452	517800	25956	49000	332595	301294	208536	49759	50253	30012		-70488
000038	000038 CAPSTONE_A	2011-12-30	2011	L Leasing and Business	72 Business Services	9079	368	630465	31956	50000	439643	99040	67562	5553	5660	2617		-89610
000038	000038 CAPSTONE_A	2012-12-31	2012	L Leasing and Business	72 Business Services	18449	151	610156	0	0	416546	206237	159055	11444	10930	2788		52954
000038	000038 CAPSTONE_A	2013-12-31	2013	L Leasing and Business	72 Business Services	19083	126	680916	0	0	479170	168436	122992	11894	11801	2907	1202850	44954
000038	000038 CAPSTONE_A	2014-12-31	2014	L Leasing and Business	72 Business Services	35426	81	683293	0	0	536503	213193	203571	-50810	-57726	-54960	1645500	16346
000038	000038 CAPSTONE_A	2015-12-31	2015	L Leasing and Business	72 Business Services	105550	65	744778	0	0	589926	305431	231982	19887	17425	8062	5475370	70115
000038	000038 CAPSTONE_A	2016-12-30	2016	L Leasing and Business	72 Business Services	2146393	146179	6393624	0	0	1279704	1029196	616716	271127	307357	240477	15144210	355918
000038	000038 CAPSTONE_A	2017-12-29	2017	L Leasing and Business	72 Business Services	1900892	108110	5771928	0	0	375061	1510367	1000051	448172	448391	358378	10858090	-73913
000038	000038 CAPSTONE_A	2018-12-28	2018	L Leasing and Business	72 Business Services	1386748	57977	3033787	22016	0	404635	2591465	2377687	-2527092	-2529942	-2552656	6670640	-649887
000038	000038 CAPSTONE_A	2019-12-31	2019	L Leasing and Business	72 Business Services	1195490	1474	2917164	0	0	163232	1834846	1684718	98053	147140	123908	6194910	-577483
000038	000038 CAPSTONE_A	2020-12-31	2020	L Leasing and Business	72 Business Services	947168	8133	3238498	0	0	330381	2130244	1942414	65783	101830	79442	5018660	-318834
000039	000039 CIMC_A	2007-12-28	2007	C Manufacturing	33 Metal Products Manufacturing	3054432	6341530	41048674	2696559	4462309	23506373	48760826	43803581	3457387	3500304	3325606	51332870	-1085549
000039	000039 CIMC_A	2008-12-31	2008	C Manufacturing	33 Metal Products Manufacturing	3101353	7153777	34557863	2206688	6548215	19623415	47327281	41873791	1766979	1927029	1685205	12945960	3366538
000039	000039 CIMC_A	2009-12-31	2009	C Manufacturing	33 Metal Products Manufacturing	5269217	7695033	37358383	4157477	5608560	21531752	20475507	17401760	1320470	1465385	1080711	28447940	969685
000039	000039 CIMC_A	2010-12-31	2010	C Manufacturing	33 Metal Products Manufacturing	4655696	10006466	54130649	8309309	3912148	34923949	51768316	43597815	3438168	3674607	2850859	50192640	1482901
000039	000039 CIMC_A	2011-12-30	2011	C Manufacturing	33 Metal Products Manufacturing	7788126	10885435	64361714	8030912	6572585	42748042	64125053	52224731	4735293	5022706	3658938	26199740	2254437
000039	000039 CIMC_A	2012-12-31	2012	C Manufacturing	33 Metal Products Manufacturing	5221539	11608747	62992380	5438407	7641785	40875223	54334057	44601257	2639441	2907380	1930430	27879150	2242919
000039	000039 CIMC_A	2013-12-31	2013	C Manufacturing	33 Metal Products Manufacturing	4771047	13508082	72605972	7244780	7761243	48109844	57874411	48242360	3370835	3562720	2634498	36789720	2749926
000039	000039 CIMC_A	2014-12-31	2014	C Manufacturing	33 Metal Products Manufacturing	3667387	19051137	87776181	11239527	11110296	60494066	70070855	58769023	3297874	3570416	3033928	46921550	6434477
000039	000039 CIMC_A	2015-12-31	2015	C Manufacturing	33 Metal Products Manufacturing	4487166	21848053	107057065	17909024	23684838	71336150	58685804	48051010	3039854	3302470	2350645	46900950	-3610223
000039	000039 CIMC_A	2016-12-30	2016	C Manufacturing	33 Metal Products Manufacturing	6325998	22037261	124614748	15729787	27023222	85479956	51111652	41482017	1202884	1702051	734983	35731500	2341619
000039	000039 CIMC_A	2017-12-29	2017	C Manufacturing	33 Metal Products Manufacturing	5596314	22941021	130604379	15317347	24140168	87366945	76299930	62292715	4171685	4409241	3158415	50628110	4464831
000039	000039 CIMC_A	2018-12-28	2018	C Manufacturing	33 Metal Products Manufacturing	9729152	23180408	158883963	19898221	25769773	106480975	93497622	79586408	6477005	6683558	4068455	24500880	140732
000039	000039 CIMC_A	2019-12-31	2019	C Manufacturing	33 Metal Products Manufacturing	9714792	37834537	172107521	17557197	30918302	117069543	85815341	73355605	5838747	5613874	2510113	28420590	3538522
000039	000039 CIMC_A	2020-12-31	2020	C Manufacturing	33 Metal Products Manufacturing	12181415	35284483	146211511	8416701	19562326	92357667	94159083	80714871	7439627	7290406	6011740	42631470	12810486
000040	000040 DXLT_A	2007-12-28	2007	D Elec, Heat, Gas & Water	44 Elec, Heat Production & Supply	187517	250400	2227239	378482	91999	1110143	533091	310366	80888	81585	69068	4193470	61587
000040	000040 DXLT_A	2008-12-31	2008	D Elec, Heat, Gas & Water	44 Elec, Heat Production & Supply	136066	233723	2407917	363710	288350	1424997	318848	199441	-157733	-154745	-129761	1634180	-241184
000040	000040 DXLT_A	2009-12-31	2009	D Elec, Heat, Gas & Water	44 Elec, Heat Production & Supply	311616	203276	2882372	354400	340000	1837605	696718	465746	67960	67849	50772	3371680	218928
000040	000040 DXLT_A	2010-12-31	2010	D Elec, Heat, Gas & Water	44 Elec, Heat Production & Supply	701742	104911	2283416	75000	221500	1399943	777212	457898	153793	128335	92386	2376140	537258
000040	000040 DXLT_A	2011-12-30	2011	D Elec, Heat, Gas & Water	44 Elec, Heat Production & Supply	362404	75445	1888142	0	0	902498	817370	541275	228906	226712	140478	1620100	-424903
000040	000040 DXLT_A	2012-12-31	2012	D Elec, Heat, Gas & Water	44 Elec, Heat Production & Supply	176261	90064	2868350	206500	220600	1703566	860887	381921	275304	272197	194099	2385530	-318674
000040	000040 DXLT_A	2013-12-31	2013	D Elec, Heat, Gas & Water	44 Elec, Heat Production & Supply	305301	72605	3983138	256000	865300	2730654	815111	469647	157005	167846	102865	1958200	-471654
000040	000040 DXLT_A	2014-12-31	2014	D Elec, Heat, Gas & Water	44 Elec, Heat Production & Supply	544059	70957	4269813	440000	296900	3001259	1036534	692653	87667	94185	53174	3085230	-68125
000040	000040 DXLT_A	2015-12-31	2015	D Elec, Heat, Gas & Water	44 Elec, Heat Production & Supply	2846638	66960	6768909	865000	2130000	5443332	1665729	1113312	107528	101887	62045	7011030	191013
000040	000040 DXLT_A	2016-12-30	2016	D Elec, Heat, Gas & Water	44 Elec, Heat Production & Supply	8458396	201381	17287967	1294999	2642600	6324045	3773502	3147106	221262	230356	175339	16433860	-283358
000040	000040 DXLT_A	2017-12-29	2017	D Elec, Heat, Gas & Water	44 Elec, Heat Production & Supply	8654599	2736545	28903532	1888100	5638400	17344067	8131025	6801054	570026	574989	539940	18787280	152748
000040	000040 DXLT_A	2018-12-28	2018	D Elec, Heat, Gas & Water	44 Elec, Heat Production & Supply	7480672	5637027	34423045	2710000	4023651	19851862	8676289	7451700	1380314	1373596	1126438	10750100	-3833258
000040	000040 DXLT_A	2019-12-31	2019	D Elec, Heat, Gas & Water	44 Elec, Heat Production & Supply	4717284	5820999	30987232	2590780	3288241	17466675	6805762	5930318	-782762	-900171	-957131	6215130	580381
000040	000040 DXLT_A	2020-12-31	2020	D Elec, Heat, Gas & Water	44 Elec, Heat Production & Supply	3370044	5279901	26201169	1747149	2504442	14005942	3471428	3017066	-975167	-1053149	-1040991	5189190	547737
000042	000042 Centralcon Holding_A	2007-12-28	2007	K Real Estate	70 Real Estate	752805	170344	5334021	137500	1095300	3426446	1082827	688322	240720	246417	203538	5529200	-225708
000042	000042 Centralcon Holding_A	2008-12-31	2008	K Real Estate	70 Real Estate	364139	173624	5548806	337500	1456300	3807581	1139238	679040	25097	13918	6789	1398460	-318747
000042	000042 Centralcon Holding_A	2009-12-31	2009	K Real Estate	70 Real Estate	1464836	141980	6480720	0	1870000	4408981	2040727	1249363	358045	351586	267353	5347210	947166
000042	000042 Centralcon Holding_A	2010-12-31	2010	K Real Estate	70 Real Estate	1310553	114445	6789913	50000	1508500	4404928	1447343	670790	459810	462135	362024	4154680	-184353
000042	000042 Centralcon Holding_A	2011-12-30	2011	K Real Estate	70 Real Estate	926813	96806	7158244	5000	1727000	4629646	1916803	920397	415212	435794	319094	3292620	-118412
000042	000042 Centralcon Holding_A	2012-12-31	2012	K Real Estate	70 Real Estate	1212098	70777	7516712	95000	1776000	4614624	2698263	1363492	567986	567244	411880	4813210	363360
000042	000042 Centralcon Holding_A	2013-12-31	2013	K Real Estate	70 Real Estate	1375318	85297	7998173	5000	1570050	4931210	2212984	1139560	586067	585388	405502	6130250	165754
000042	000042 Centralcon Holding_A	2014-12-31	2014	K Real Estate	70 Real Estate	1142029	82314	16212387	30000	3950010	12904463	3054509	1755308	494268	494335	307746	7341940	-1640187
000042	000042 Centralcon Holding_A	2015-12-31	2015	K Real Estate	70 Real Estate	3224432	1457835	24621393	1187314	5835907	19005208	5047824	3035081	630160	617072	399852	13906610	-846829
000042	000042 Centralcon Holding_A	2016-12-30	2016	K Real Estate	70 Real Estate	3838314	1451188	29161609	870796	6848600	23300464	8115755	5744864	542023	525980	221540	13456180	1748424
000042	000042 Centralcon Holding_A	2017-12-29	2017	K Real Estate	70 Real Estate	5747396	1392169	43619885	3487934	11314580	36736071	8654234	5514534	1050700	991217	608897	10790210	-5184056
000042	000042 Centralcon Holding_A	2018-12-28	2018	K Real Estate	70 Real Estate	5815613	1254032	46050689	494289	8457188	38384399	7942112	4202874	920654	931517	414949	7459410	3001582
000042	000042 Centralcon Holding_A	2019-12-31	2019	K Real Estate	70 Real Estate	3983625	1124403	45141526	0	10579730	37128755	7213166	4330461	1304938	1279387	673559	7220070	-842591
000042	000042 Centralcon Holding_A	2020-12-31	2020	K Real Estate	70 Real Estate	5116097	1077821	44443757	160240	13460619	36246929	10697020	7782099	614848	597798	159964	6076560	1227712
000045	000045 STHC_A	2007-12-28	2007	C Manufacturing	39 Computer, Telecom & Related Equip. Manuf	124909	181695	680557	105612	0	234944	489270	384889	16724	17407	11966	1884690	24113
000045	000045 STHC_A	2008-12-31	2008	C Manufacturing	39 Computer, Telecom & Related Equip. Manuf	84023	83917	565791	46000	0	148564	364153	300292	27404	50628	44213	1041720	31011
000045	000045 STHC_A	2009-12-31	2009	C Manufacturing	39 Computer, Telecom & Related Equip. Manuf	101340	220136	802563	101234	25000	309317	488073	400905	41620	43031	38015	2965870	47340
000045	000045 STHC_A	2010-12-31	2010	C Manufacturing	39 Computer, Telecom & Related Equip. Manuf	830236	166483	1655422	2000	96719	309453	637802	527759	37413	47918	40709	5029830	56894
000045	000045 STHC_A	2011-12-30	2011	C Manufacturing	39 Computer, Telecom & Related Equip. Manuf	468879	504128	1808227	0	200000	438598	712894	591225	36757	61067	48916	2870940	27751
000045	000045 STHC_A	2012-12-31	2012	C Manufacturing	39 Computer, Telecom & Related Equip. Manuf	232418	949165	1880661	40153	200000	577649	845114	809071	-106144	-97660	-80989	2042820	-155152
000045	000045 STHC_A	2013-12-31	2013	C Manufacturing	39 Computer, Telecom & Related Equip. Manuf	949317	878246	2851760	0	200000	553913	1131099	1087938	77871	102018	47223	3887980	-186726
000045	000045 STHC_A	2014-12-31	2014	C Manufacturing	39 Computer, Telecom & Related Equip. Manuf	1101772	824871	2884532	24677	124654	688283	1210953	1154743	-83135	-62059	-113591	4548800	-48701
000045	000045 STHC_A	2015-12-31	2015	C Manufacturing	39 Computer, Telecom & Related Equip. Manuf	752315	790019	2969395	53867	120000	794825	1226747	1142511	19290	43152	8497	6808520	39585
000045	000045 STHC_A	2016-12-30	2016	C Manufacturing	39 Computer, Telecom & Related Equip. Manuf	933857	723685	4119586	12336	80000	679467	1198200	1128134	-92920	-77987	-87271	6730690	-55264
000045	000045 STHC_A	2017-12-29	2017	C Manufacturing	39 Computer, Telecom & Related Equip. Manuf	1165048	656133	4195747	88638	40000	672727	1475546	1299604	86168	84940	73662	4753170	-28519
000045	000045 STHC_A	2018-12-28	2018	C Manufacturing	39 Computer, Telecom & Related Equip. Manuf	1141759	987876	4898324	411522	0	1228188	1272357	1142250	-54469	-53423	-62303	2834530	-460494
000045	000045 STHC_A	2019-12-31	2019	C Manufacturing	39 Computer, Telecom & Related Equip. Manuf	409565	903229	4531400	0	0	676784	2158185	1973496	4949	9532	-18527	3592170	383146
000045	000045 STHC_A	2020-12-31	2020	C Manufacturing	39 Computer, Telecom & Related Equip. Manuf	279087	790184	4969548	0	343100	1070232	2108964	1814298	50394	51701	43498	3415160	1931
000046	000046 Oceanwide Holdings_A	2007-12-28	2007	J Financial	69 Other Financial Industry	544643	71370	18646337	4861652	1708200	10093064	4208160	2486790	1024853	1024852	656291	34192410	2721798
000046	000046 Oceanwide Holdings_A	2008-12-31	2008	J Financial	69 Other Financial Industry	1563568	72769	19821859	0	3529300	11163006	1419548	757073	295295	295918	208902	13242620	-254056
000046	000046 Oceanwide Holdings_A	2009-12-31	2009	J Financial	69 Other Financial Industry	4588865	107833	22740909	460000	5377500	13692712	2378998	1274540	598617	587750	390402	32438760	-1535622
000046	000046 Oceanwide Holdings_A	2010-12-31	2010	J Financial	69 Other Financial Industry	2677571	97573	22345893	615000	4334000	14000894	1625137	866365	166805	211601	119487	20462330	-2426106
000046	000046 Oceanwide Holdings_A	2011-12-30	2011	J Financial	69 Other Financial Industry	851484	103872	23437131	1126830	4633630	14965255	2002692	975136	338485	343517	245475	19687590	-1341101
000046	000046 Oceanwide Holdings_A	2012-12-31	2012	J Financial	69 Other Financial Industry	3621618	139077	30934761	1041040	11543610	21972427	4445401	1919412	962658	966569	778048	24609480	-1706084
000046	000046 Oceanwide Holdings_A	2013-12-31	2013	J Financial	69 Other Financial Industry	9090743	365104	53842417	1907980	18924599	40863325	7241190	2676005	1691557	1717272	1281236	20462330	-3967987
000046	000046 Oceanwide Holdings_A	2014-12-31	2014	J Financial	69 Other Financial Industry	14012997	590365	71321080	4740866	24359970	58509770	7615852	2635487	2273689	2291686	1657094	45071810	631661
000046	000046 Oceanwide Holdings_A	2015-12-31	2015	J Financial	69 Other Financial Industry	34054529	696470	122370091	4903327	37258663	104309637	13751098	5069198	3584796	3626273	2659894	57194260	-473238
000046	000046 Oceanwide Holdings_A	2016-12-30	2016	J Financial	69 Other Financial Industry	32997138	885235	167835999	7214616	57902686	142942077	24670535	12907096	3605741	4257624	3056969	48272700	-15229141
000046	000046 Oceanwide Holdings_A	2017-12-29	2017	J Financial	69 Other Financial Industry	21501261	1025599	187775063	10263593	39388906	160279181	16876339	7257719	3763572	4048833	3092598	38763660	-19257987
000046	000046 Oceanwide Holdings_A	2018-12-28	2018	J Financial	69 Other Financial Industry	23759068	943160	212096668	21779102	39304144	183666668	12404076	4767619	208369	1346475	1033098	24266260	9206548
000046	000046 Oceanwide Holdings_A	2019-12-31	2019	J Financial	69 Other Financial Industry	20714732	976756	177874515	21923143	21144599	144758098	12531253	4692425	2458178	2405735	1426472	23642710	5571464
000046	000046 Oceanwide Holdings_A	2020-12-31	2020	J Financial	69 Other Financial Industry	22336025	911115	180990832	21624056	22415381	146010489	14056819	4926499	-4314745	-4497336	-4720385	17043540	8336237
000048	000048 Kingkey Smart Agri_A	2007-12-28	2007	C Manufacturing	13 Agriculture Food processing Industry	163008	340527	1131156	558228	0	1309547	858563	737504	-38751	40094	30006	2274270	137487
000048	000048 Kingkey Smart Agri_A	2008-12-31	2008	C Manufacturing	13 Agriculture Food processing Industry	157535	359693	1066119	397568	49153	1169226	1192739	1011983	17156	89989	73939	773720	161123
000048	000048 Kingkey Smart Agri_A	2009-12-31	2009	C Manufacturing	13 Agriculture Food processing Industry	115439	327192	846217	255150	17976	854056	1435632	1217785	72790	74351	51074	1934300	205165
000048	000048 Kingkey Smart Agri_A	2010-12-31	2010	C Manufacturing	13 Agriculture Food processing Industry	49373	317220	769250	258128	0	817771	1162208	1013300	-5851	-32879	-42351	2094520	41973
000048	000048 Kingkey Smart Agri_A	2011-12-30	2011	C Manufacturing	13 Agriculture Food processing Industry	553268	306859	1239462	151531	0	772191	1329789	1167875	28288	629185	491781	3153500	29917
000048	000048 Kingkey Smart Agri_A	2012-12-31	2012	C Manufacturing	13 Agriculture Food processing Industry	322635	320501	1211734	139783	10472	717854	1453353	1300099	-7472	49500	30263	2637690	-25170
000048	000048 Kingkey Smart Agri_A	2013-12-31	2013	C Manufacturing	13 Agriculture Food processing Industry	203407	385367	1330566	157001	42172	846856	1565306	1395345	-41819	11068	-9938	4341440	-76004
000048	000048 Kingkey Smart Agri_A	2014-12-31	2014	C Manufacturing	13 Agriculture Food processing Industry	704405	363863	1982939	157164	2356	1378268	2144413	1611580	153186	165220	120169	4130420	508303
000048	000048 Kingkey Smart Agri_A	2015-12-31	2015	C Manufacturing	13 Agriculture Food processing Industry	877745	339217	1940801	95902	12	1138456	2302018	1578689	246169	259170	209776	14223980	310050
000048	000048 Kingkey Smart Agri_A	2016-12-30	2016	C Manufacturing	13 Agriculture Food processing Industry	285903	352558	1959737	127496	45378	1133677	1561231	1285035	-20785	20400	6005	14817950	-617796
000048	000048 Kingkey Smart Agri_A	2017-12-29	2017	C Manufacturing	13 Agriculture Food processing Industry	1200613	623476	3904777	202695	559778	3196029	1549614	1313248	-144493	-178696	-138757	7838820	328718
000048	000048 Kingkey Smart Agri_A	2018-12-28	2018	C Manufacturing	13 Agriculture Food processing Industry	1787995	653005	5182504	124210	0	3957123	3436941	1963990	623661	603804	449539	7111990	1078635
000048	000048 Kingkey Smart Agri_A	2019-12-31	2019	C Manufacturing	13 Agriculture Food processing Industry	1505032	505784	6471994	43000	0	4094260	4918723	2339926	1526155	1510573	1158245	8705900	1013811
000048	000048 Kingkey Smart Agri_A	2020-12-31	2020	C Manufacturing	13 Agriculture Food processing Industry	3540500	538178	9903754	65000	773000	7122526	4071503	1765058	1179767	1176747	877714	9217060	1806061
000049	000049 Desay Battery_A	2007-12-28	2007	C Manufacturing	38 Electrical Mechanism & Equipment Manuf.	61993	114771	660921	134000	0	445259	768490	666432	2099	9038	6862	1543430	-22344
000049	000049 Desay Battery_A	2008-12-31	2008	C Manufacturing	38 Electrical Mechanism & Equipment Manuf.	93999	119645	611818	67000	0	400002	792677	668802	5327	5461	-1519	900340	133678
000049	000049 Desay Battery_A	2009-12-31	2009	C Manufacturing	38 Electrical Mechanism & Equipment Manuf.	91050	117046	654664	85714	0	480752	916292	806085	-22796	-25557	-39530	1462700	13808
000049	000049 Desay Battery_A	2010-12-31	2010	C Manufacturing	38 Electrical Mechanism & Equipment Manuf.	124569	128607	850322	61920	0	572052	1316018	1046141	83814	106522	87673	3599980	77779
000049	000049 Desay Battery_A	2011-12-30	2011	C Manufacturing	38 Electrical Mechanism & Equipment Manuf.	100126	131449	1419286	134006	0	991893	2246320	1782527	193046	192513	157033	2847410	-9362
000049	000049 Desay Battery_A	2012-12-31	2012	C Manufacturing	38 Electrical Mechanism & Equipment Manuf.	293344	112513	1861266	211057	0	1397056	3195231	2663510	238739	214733	170730	4182870	342138
000049	000049 Desay Battery_A	2013-12-31	2013	C Manufacturing	38 Electrical Mechanism & Equipment Manuf.	335928	118731	3371093	606345	0	2718721	4402499	3762969	338276	339461	275037	9605410	55094
000049	000049 Desay Battery_A	2014-12-31	2014	C Manufacturing	38 Electrical Mechanism & Equipment Manuf.	1152846	162440	4675603	1669326	0	3757121	6389598	5706277	396806	399054	312881	6181940	148800
000049	000049 Desay Battery_A	2015-12-31	2015	C Manufacturing	38 Electrical Mechanism & Equipment Manuf.	525371	177875	3402574	247615	0	2204771	8434185	7681939	387841	391269	308095	11653740	639846
000049	000049 Desay Battery_A	2016-12-30	2016	C Manufacturing	38 Electrical Mechanism & Equipment Manuf.	484379	226928	5145792	455160	0	3645687	8724412	7877416	434248	440747	349687	8630500	85563
000049	000049 Desay Battery_A	2017-12-29	2017	C Manufacturing	38 Electrical Mechanism & Equipment Manuf.	268111	660446	7619067	1111948	0	5803847	12485976	11387130	499829	498922	363770	8125600	-417652
000049	000049 Desay Battery_A	2018-12-28	2018	C Manufacturing	38 Electrical Mechanism & Equipment Manuf.	385506	686493	8822025	1197583	238400	6557382	17249234	15835095	677691	676266	525615	5886390	122168
000049	000049 Desay Battery_A	2019-12-31	2019	C Manufacturing	38 Electrical Mechanism & Equipment Manuf.	714068	859926	8770155	508092	542738	5908904	18442688	16900676	841034	853991	669838	8441240	1594570
000049	000049 Desay Battery_A	2020-12-31	2020	C Manufacturing	38 Electrical Mechanism & Equipment Manuf.	551704	927369	9039291	525500	163774	6216959	19397824	17715828	904636	919637	740277	14006570	1282158
000050	000050 TIANMA_A	2007-12-28	2007	C Manufacturing	39 Computer, Telecom & Related Equip. Manuf	716927	510361	4677444	15491	1694577	2400864	1723968	1447666	94968	92830	85354	5394000	118042
000050	000050 TIANMA_A	2008-12-31	2008	C Manufacturing	39 Computer, Telecom & Related Equip. Manuf	312284	3744076	5023228	176895	2063460	3026613	1376252	1212671	-93227	-93908	-71064	1762910	223497
000050	000050 TIANMA_A	2009-12-31	2009	C Manufacturing	39 Computer, Telecom & Related Equip. Manuf	1187835	3416418	6476072	587542	2483476	4377387	2190448	2103464	-375540	-362764	-309901	3818680	436078
000050	000050 TIANMA_A	2010-12-31	2010	C Manufacturing	39 Computer, Telecom & Related Equip. Manuf	871652	4995034	7971514	410000	2859732	5480834	3454212	2903758	86432	177350	140605	8590590	355446
000050	000050 TIANMA_A	2011-12-30	2011	C Manufacturing	39 Computer, Telecom & Related Equip. Manuf	706558	4574049	8318563	322227	2469360	5399653	4614967	4067267	-55964	278510	257435	3571760	532957
000050	000050 TIANMA_A	2012-12-31	2012	C Manufacturing	39 Computer, Telecom & Related Equip. Manuf	472176	4412503	7803188	642327	1798515	4747076	4333544	3710965	-61204	149723	137561	4542220	816946
000050	000050 TIANMA_A	2013-12-31	2013	C Manufacturing	39 Computer, Telecom & Related Equip. Manuf	1231018	5847554	11799303	752030	1444740	7459262	8352147	6765698	247281	822277	799699	6483140	2264387
000050	000050 TIANMA_A	2014-12-31	2014	C Manufacturing	39 Computer, Telecom & Related Equip. Manuf	833572	7816030	15692499	411405	1105593	7131383	9322363	7583470	156061	774858	686931	21684110	1385684
000050	000050 TIANMA_A	2015-12-31	2015	C Manufacturing	39 Computer, Telecom & Related Equip. Manuf	7341522	6845571	21628692	740000	900000	8380358	10530003	8809723	18992	607948	555573	24004170	4459078
000050	000050 TIANMA_A	2016-12-30	2016	C Manufacturing	39 Computer, Telecom & Related Equip. Manuf	4463195	6268135	21679336	0	1290000	7920377	10736756	8569739	352138	693072	569177	26368680	980607
000050	000050 TIANMA_A	2017-12-29	2017	C Manufacturing	39 Computer, Telecom & Related Equip. Manuf	5517598	25700259	54751111	6244450	9007900	30265243	23824088	19013576	1673028	1683869	1534511	27615660	3328684
000050	000050 TIANMA_A	2018-12-28	2018	C Manufacturing	39 Computer, Telecom & Related Equip. Manuf	3687016	29249798	60036990	4250000	10817700	34032259	28911544	24519683	983546	1019173	983879	20092090	3565217
000050	000050 TIANMA_A	2019-12-31	2019	C Manufacturing	39 Computer, Telecom & Related Equip. Manuf	3219240	28245895	65451008	5808322	13408450	38743784	30281970	25180411	1003532	1018625	829365	33363920	4760661
000050	000050 TIANMA_A	2020-12-31	2020	C Manufacturing	39 Computer, Telecom & Related Equip. Manuf	4547923	26704686	73557804	400496	18511887	39989466	29232745	23553323	1615488	1648450	1474521	36227200	6676875
000055	000055 CFGC_A	2007-12-28	2007	C Manufacturing	33 Metal Products Manufacturing	171608	290883	1316904	165000	198000	663341	640247	536294	5977	23851	23498	2476260	81895
000055	000055 CFGC_A	2008-12-31	2008	C Manufacturing	33 Metal Products Manufacturing	211638	273756	1395571	229382	179000	768251	784721	645609	19463	16313	19223	1201230	23094
000055	000055 CFGC_A	2009-12-31	2009	C Manufacturing	33 Metal Products Manufacturing	225639	259250	1482814	370000	0	768404	912979	749103	43190	45108	36937	2924010	46699
000055	000055 CFGC_A	2010-12-31	2010	C Manufacturing	33 Metal Products Manufacturing	506296	240555	1991161	397000	0	896833	1161933	955678	49638	67655	48286	3735040	-31187
000055	000055 CFGC_A	2011-12-30	2011	C Manufacturing	33 Metal Products Manufacturing	324780	316775	2163326	387000	0	1011269	1348776	1087993	70900	79160	59380	2219100	-57045
000055	000055 CFGC_A	2012-12-31	2012	C Manufacturing	33 Metal Products Manufacturing	278284	341556	2327803	181970	0	1169482	1397901	1145067	11392	19547	6443	2536180	59262
000055	000055 CFGC_A	2013-12-31	2013	C Manufacturing	33 Metal Products Manufacturing	333877	462930	2599558	369000	0	1383485	1747621	1425369	94399	100651	81401	3168720	156545
000055	000055 CFGC_A	2014-12-31	2014	C Manufacturing	33 Metal Products Manufacturing	212431	489715	3662720	1100000	0	2362185	1938324	1590837	104525	110183	92689	5623600	-557894
000055	000055 CFGC_A	2015-12-31	2015	C Manufacturing	33 Metal Products Manufacturing	400953	462649	4464148	1147958	300396	3130105	2550467	2171524	91991	103425	68215	8087710	-360115
000055	000055 CFGC_A	2016-12-30	2016	C Manufacturing	33 Metal Products Manufacturing	1095230	506819	6787051	591000	922170	4484738	4203866	2595170	846634	859976	655990	8389910	465717
000055	000055 CFGC_A	2017-12-29	2017	C Manufacturing	33 Metal Products Manufacturing	1180398	468118	7625423	616000	893978	4386483	2947471	1998239	1424533	1424843	1151047	6115800	557833
000055	000055 CFGC_A	2018-12-28	2018	C Manufacturing	33 Metal Products Manufacturing	1389062	455274	10658854	208000	1193978	5463667	3048680	2337948	2969965	2969831	2246165	4173030	387103
000055	000055 CFGC_A	2019-12-31	2019	C Manufacturing	33 Metal Products Manufacturing	1209812	477333	11369965	724618	546501	6138759	3005750	2169176	418142	417033	346762	4594830	-5285
000055	000055 CFGC_A	2020-12-31	2020	C Manufacturing	33 Metal Products Manufacturing	1459840	481271	11866857	1048250	1099411	6419461	2979296	2408428	501941	466898	381777	4081790	548710
000056	000056 WTGJ_A	2007-12-28	2007	L Leasing and Business	72 Business Services	61343	80372	1035266	0	274919	836790	42587	28360	51283	52199	51761	2217250	-230704
000056	000056 WTGJ_A	2008-12-31	2008	L Leasing and Business	72 Business Services	68415	75972	1126127	8000	418000	977498	27053	22306	-53395	-49755	-49848	1007310	-154090
000056	000056 WTGJ_A	2009-12-31	2009	L Leasing and Business	72 Business Services	18673	66950	1447490	6000	254000	1316573	22694	18645	-31257	-14370	-14370	1631430	-28670
000056	000056 WTGJ_A	2010-12-31	2010	L Leasing and Business	72 Business Services	153356	52778	1540733	1300000	35000	1705666	18312	16640	-167119	-284467	-284467	1938790	-602771
000056	000056 WTGJ_A	2011-12-30	2011	L Leasing and Business	72 Business Services	19990	65284	1540794	0	1228850	1928607	19464	17324	-203962	-213106	-213029	2401080	-155929
000056	000056 WTGJ_A	2012-12-31	2012	L Leasing and Business	72 Business Services	8984	65262	2006481	0	1695020	2411512	80622	64613	-15838	-15577	-16097	2452960	-146421
000056	000056 WTGJ_A	2013-12-31	2013	L Leasing and Business	72 Business Services	9358	61787	7803284	1225000	600000	4334974	35293	24409	5262816	5236850	3873341	3253570	-403263
000056	000056 WTGJ_A	2014-12-31	2014	L Leasing and Business	72 Business Services	27436	60622	7871960	9380	2152000	5040588	98939	62460	-508510	-526602	-542923	2806140	-282975
000056	000056 WTGJ_A	2015-12-31	2015	L Leasing and Business	72 Business Services	109727	57318	7995714	0	1116000	2996006	268288	73831	22783	52349	38345	16627490	147974
000056	000056 WTGJ_A	2016-12-30	2016	L Leasing and Business	72 Business Services	761395	54683	10707439	80000	3155000	5157311	325840	97997	99502	109359	114338	13102560	34966
000056	000056 WTGJ_A	2017-12-29	2017	L Leasing and Business	72 Business Services	743212	54915	15059109	769777	4736320	9215784	807971	357157	221974	219588	152384	13312510	330436
000056	000056 WTGJ_A	2018-12-28	2018	L Leasing and Business	72 Business Services	231741	51187	13254846	350000	3713949	7448218	973537	349099	137308	148067	118662	4913060	193532
000056	000056 WTGJ_A	2019-12-31	2019	L Leasing and Business	72 Business Services	173058	47931	12527189	731640	3126170	6974684	997302	326327	116439	128585	75624	4333290	298295
000056	000056 WTGJ_A	2020-12-31	2020	L Leasing and Business	72 Business Services	116805	44535	11756760	680000	549400	6923232	685730	239753	-326860	-310335	-319661	3112410	475412
000058	000058 Shenzhen SEG_A	2007-12-28	2007	L Leasing and Business	72 Business Services	261304	70600	1643576	96750	0	339801	711081	656430	78163	81405	65923	5464150	-79514
000058	000058 Shenzhen SEG_A	2008-12-31	2008	L Leasing and Business	72 Business Services	404243	58591	1579347	1750	0	252541	318005	189755	61472	66349	55482	1304160	77791
000058	000058 Shenzhen SEG_A	2009-12-31	2009	L Leasing and Business	72 Business Services	485135	189517	1359490	0	0	254192	289691	184312	-287377	-283440	-313750	4265200	75103
000058	000058 Shenzhen SEG_A	2010-12-31	2010	L Leasing and Business	72 Business Services	572818	58882	1466273	0	0	292686	392386	276569	79019	78867	63547	3415430	109495
000058	000058 Shenzhen SEG_A	2011-12-30	2011	L Leasing and Business	72 Business Services	644439	45927	1673585	0	0	351224	436844	340194	96774	100527	68797	3574490	69548
000058	000058 Shenzhen SEG_A	2012-12-31	2012	L Leasing and Business	72 Business Services	453132	43166	1740697	0	0	368318	477038	355849	74021	73495	55263	2686850	-45988
000058	000058 Shenzhen SEG_A	2013-12-31	2013	L Leasing and Business	72 Business Services	336593	41877	2134941	70000	0	699132	640435	488126	102972	105253	72799	3191470	-122531
000058	000058 Shenzhen SEG_A	2014-12-31	2014	L Leasing and Business	72 Business Services	383057	41408	2659718	189247	0	1164349	752415	564289	109702	111762	78674	4363310	-427934
000058	000058 Shenzhen SEG_A	2015-12-31	2015	L Leasing and Business	72 Business Services	276863	37524	2614661	367760	0	934316	846676	623662	155389	143069	107969	7536860	-12454
000058	000058 Shenzhen SEG_A	2016-12-30	2016	L Leasing and Business	72 Business Services	1131524	52030	6923273	355000	1030000	4049740	1459576	1015116	307372	416943	309279	7034510	443536
000058	000058 Shenzhen SEG_A	2017-12-29	2017	L Leasing and Business	72 Business Services	951483	62405	6992590	534792	754750	4411667	2030446	1399095	421700	428266	308025	8083950	507387
000058	000058 Shenzhen SEG_A	2018-12-28	2018	L Leasing and Business	72 Business Services	1757493	59351	7128010	520000	748250	4678161	1612268	1062995	228750	94319	23546	6470170	167674
000058	000058 Shenzhen SEG_A	2019-12-31	2019	L Leasing and Business	72 Business Services	1057928	61783	6190599	103619	781818	3680012	1493228	985448	196368	198959	103168	7844250	430499
000058	000058 Shenzhen SEG_A	2020-12-31	2020	L Leasing and Business	72 Business Services	828268	236116	5830977	60064	698500	3349591	1403666	984809	69331	71176	30183	7127270	243544
000059	000059 Huajin Co. Ltd._A	2007-12-28	2007	C Manufacturing	25 Petroleum Processing and Coke Making	4641446	3782472	8979707	1802000	643744	3305558	3352140	2355411	332840	308450	240100	15066350	516566
000059	000059 Huajin Co. Ltd._A	2008-12-31	2008	C Manufacturing	25 Petroleum Processing and Coke Making	4587313	3522620	16762826	1985000	7797937	10741495	3668803	2528400	466871	452626	384840	6110580	818779
000059	000059 Huajin Co. Ltd._A	2009-12-31	2009	C Manufacturing	25 Petroleum Processing and Coke Making	711618	5021887	22053844	2140000	10192482	15496614	2885499	1917122	261356	260174	207361	13949880	393103
000059	000059 Huajin Co. Ltd._A	2010-12-31	2010	C Manufacturing	25 Petroleum Processing and Coke Making	2318007	16907544	26536418	4015500	8692902	19919127	23927330	19984311	466963	466092	412658	13913870	1481339
000059	000059 Huajin Co. Ltd._A	2011-12-30	2011	C Manufacturing	25 Petroleum Processing and Coke Making	1935214	17096174	28536361	3762700	8558799	20989966	37557034	32174719	1033992	1039497	842002	9123850	3196784
000059	000059 Huajin Co. Ltd._A	2012-12-31	2012	C Manufacturing	25 Petroleum Processing and Coke Making	4018380	18561352	32753278	10102598	4772016	25364825	36008701	31675888	197369	219821	19933	8175450	-2103485
000059	000059 Huajin Co. Ltd._A	2013-12-31	2013	C Manufacturing	25 Petroleum Processing and Coke Making	2644101	16777449	28444027	10123156	4951060	21212780	41557911	37330148	-122339	-129064	-161987	5990530	1820595
000059	000059 Huajin Co. Ltd._A	2014-12-31	2014	C Manufacturing	25 Petroleum Processing and Coke Making	4989072	17633679	34597604	14150559	1630882	25117407	43945164	40892171	-1532082	-1524557	-1486096	15754510	127499
000059	000059 Huajin Co. Ltd._A	2015-12-31	2015	C Manufacturing	25 Petroleum Processing and Coke Making	3197230	14962469	29920285	12505857	945990	20702918	30909320	25999025	307220	343483	362531	12811530	4676956
000059	000059 Huajin Co. Ltd._A	2016-12-30	2016	C Manufacturing	25 Petroleum Processing and Coke Making	4102800	14345370	31370609	12323453	897761	20286480	29103942	20900931	2260417	2171897	1848144	19033370	4223844
000059	000059 Huajin Co. Ltd._A	2017-12-29	2017	C Manufacturing	25 Petroleum Processing and Coke Making	6333432	13984781	30968149	13175000	40463	18303834	33713781	25683264	2594612	2489503	1941155	15242690	2965002
000059	000059 Huajin Co. Ltd._A	2018-12-28	2018	C Manufacturing	25 Petroleum Processing and Coke Making	8738923	15067239	34211485	5165000	6224127	20405001	37036329	30605357	1469668	1464620	1212776	9500690	2521400
000059	000059 Huajin Co. Ltd._A	2019-12-31	2019	C Manufacturing	25 Petroleum Processing and Coke Making	7115742	13980799	29359202	6710000	3257527	15213067	39608341	33842255	1208680	1259351	1048976	9740610	2723475
000059	000059 Huajin Co. Ltd._A	2020-12-31	2020	C Manufacturing	25 Petroleum Processing and Coke Making	7766936	12770408	27899652	1600000	5924024	13787713	30437437	26677753	320008	403093	344982	8828920	2814637
000060	000060 NONFEMET_A	2007-12-28	2007	C Manufacturing	32 Nonferrous Metal Refinery & Roll Process	1424871	2199340	8015223	1741138	180000	4107314	8281026	5896320	1394974	1373188	1178588	32498080	1120706
000060	000060 NONFEMET_A	2008-12-31	2008	C Manufacturing	32 Nonferrous Metal Refinery & Roll Process	935903	2562328	7934848	989974	1000000	4043580	7459668	5845971	455815	453822	350882	7985580	1629784
000060	000060 NONFEMET_A	2009-12-31	2009	C Manufacturing	32 Nonferrous Metal Refinery & Roll Process	1808511	3860817	11647009	2371890	639978	6920968	7583213	5952061	620508	630001	519942	28563800	501604
000060	000060 NONFEMET_A	2010-12-31	2010	C Manufacturing	32 Nonferrous Metal Refinery & Roll Process	1815764	4225298	14570879	2217727	1308212	8943608	9652219	7643399	834179	734676	949987	35704750	1942633
000060	000060 NONFEMET_A	2011-12-30	2011	C Manufacturing	32 Nonferrous Metal Refinery & Roll Process	1504835	4029926	14042400	2587615	929346	7380474	18669052	15549448	1639060	1378561	1093597	16978000	1072202
000060	000060 NONFEMET_A	2012-12-31	2012	C Manufacturing	32 Nonferrous Metal Refinery & Roll Process	1469906	3936177	14073181	2702567	551357	6980125	18440051	16247942	778716	688484	533992	18669610	1487008
000060	000060 NONFEMET_A	2013-12-31	2013	C Manufacturing	32 Nonferrous Metal Refinery & Roll Process	1569704	4023847	14420694	3717353	1210719	8305893	21161946	19659850	287931	453505	398981	12955270	971028
000060	000060 NONFEMET_A	2014-12-31	2014	C Manufacturing	32 Nonferrous Metal Refinery & Roll Process	1032095	4506753	14215785	2984694	1302272	7687862	24608708	23084228	277260	612608	550730	19577310	859415
000060	000060 NONFEMET_A	2015-12-31	2015	C Manufacturing	32 Nonferrous Metal Refinery & Roll Process	1367984	4949768	15882836	3239775	783609	7992857	16965707	15925435	95046	329387	260721	31043170	335016
000060	000060 NONFEMET_A	2016-12-30	2016	C Manufacturing	32 Nonferrous Metal Refinery & Roll Process	1872791	5084279	16969106	4232590	1009737	8753159	15085649	13386728	373601	435028	341911	24670800	1406370
000060	000060 NONFEMET_A	2017-12-29	2017	C Manufacturing	32 Nonferrous Metal Refinery & Roll Process	2541612	5420618	18868842	3633118	995726	8463288	19015631	16278900	1497729	1490445	1093552	26582260	2489030
000060	000060 NONFEMET_A	2018-12-28	2018	C Manufacturing	32 Nonferrous Metal Refinery & Roll Process	3400188	5976063	19506332	3181208	705727	8789377	20008165	17275703	1324940	1243452	909578	14135950	1971769
000060	000060 NONFEMET_A	2019-12-31	2019	C Manufacturing	32 Nonferrous Metal Refinery & Roll Process	2979154	7235364	20320602	3316160	915313	8956772	22837570	20734911	1039754	1026200	871388	15349650	2221317
000060	000060 NONFEMET_A	2020-12-31	2020	C Manufacturing	32 Nonferrous Metal Refinery & Roll Process	2010035	7443661	24348333	1912209	1948814	11506783	30252783	28160044	878218	1247559	1099843	17205880	1602286
000061	000061 Agricultural Products_A	2007-12-28	2007	L Leasing and Business	72 Business Services	1112582	1618682	5303216	538500	342426	2979061	1425697	763739	199162	298547	243448	11195720	705958
000061	000061 Agricultural Products_A	2008-12-31	2008	L Leasing and Business	72 Business Services	1561217	1589039	6154611	1000000	302476	2745950	1231896	618216	45609	137634	125668	7187810	278829
000061	000061 Agricultural Products_A	2009-12-31	2009	L Leasing and Business	72 Business Services	2212299	1473384	7011004	911500	448951	3543012	1245955	728791	195860	207652	156484	10666890	516513
000061	000061 Agricultural Products_A	2010-12-31	2010	L Leasing and Business	72 Business Services	3170887	1636464	9112759	1764320	426951	5334924	1370820	948230	315250	336389	279411	13533420	663279
000061	000061 Agricultural Products_A	2011-12-30	2011	L Leasing and Business	72 Business Services	1788387	2700045	9487204	2320000	303926	5366057	1795681	1155263	159543	343405	261439	8568860	-272866
000061	000061 Agricultural Products_A	2012-12-31	2012	L Leasing and Business	72 Business Services	1505802	2921805	10616639	3299000	527873	6296165	1681977	1086427	-21449	148023	104974	7884890	284607
000061	000061 Agricultural Products_A	2013-12-31	2013	L Leasing and Business	72 Business Services	1458257	2787674	12223390	3265300	705656	6109683	2182425	1341660	210566	291294	215869	14288440	190203
000061	000061 Agricultural Products_A	2014-12-31	2014	L Leasing and Business	72 Business Services	1029626	3078614	13805158	2779600	1056676	7648954	1648247	889196	85822	231314	135401	22230230	722412
000061	000061 Agricultural Products_A	2015-12-31	2015	L Leasing and Business	72 Business Services	1163749	2840404	16131480	4259400	1372096	10046732	1736651	893409	4855	134252	44267	30019300	1162635
000061	000061 Agricultural Products_A	2016-12-30	2016	L Leasing and Business	72 Business Services	1178153	1937632	17249188	3774000	2423178	11000879	2020079	1314662	194346	260795	93274	20991450	527937
000061	000061 Agricultural Products_A	2017-12-29	2017	L Leasing and Business	72 Business Services	1822758	1633013	18843433	4540258	2650423	12434469	2446281	1522874	194714	196460	61173	12998750	771773
000061	000061 Agricultural Products_A	2018-12-28	2018	L Leasing and Business	72 Business Services	1860318	1569690	18999688	4727000	2121028	12409348	2302056	1448780	268385	238561	100226	8230280	1247423
000061	000061 Agricultural Products_A	2019-12-31	2019	L Leasing and Business	72 Business Services	2281973	1655903	19600592	4170000	1987758	12730858	2852963	1821595	622674	615783	406859	9486030	928067
000061	000061 Agricultural Products_A	2020-12-31	2020	L Leasing and Business	72 Business Services	1388462	1580518	19405184	4560000	1595246	12311637	3174448	2031077	646801	644728	442104	11963600	699132
000062	000062 Shenzhen Huaqiang_A	2007-12-28	2007	F Wholesale & Retail	51 Wholesale	233482	156441	2784875	60629	0	967133	2304019	1983739	63588	63668	63574	4930550	94933
000062	000062 Shenzhen Huaqiang_A	2008-12-31	2008	F Wholesale & Retail	51 Wholesale	774400	131671	3640555	0	0	2151853	2321689	1796396	216595	226195	196108	1278980	309906
000062	000062 Shenzhen Huaqiang_A	2009-12-31	2009	F Wholesale & Retail	51 Wholesale	612765	235450	2749103	0	520000	1055248	2196909	1737387	232884	237509	203064	6782880	334542
000062	000062 Shenzhen Huaqiang_A	2010-12-31	2010	F Wholesale & Retail	51 Wholesale	690149	322955	3826244	0	1362500	2033021	446790	125655	197770	199248	176991	5662400	-762712
000062	000062 Shenzhen Huaqiang_A	2011-12-30	2011	F Wholesale & Retail	51 Wholesale	486178	309625	4663796	0	1711500	2893982	683337	257060	80042	88585	49553	3868310	-293499
000062	000062 Shenzhen Huaqiang_A	2012-12-31	2012	F Wholesale & Retail	51 Wholesale	872071	257979	4997949	160000	1349500	3397978	1558965	733741	391113	396219	282895	4021710	131864
000062	000062 Shenzhen Huaqiang_A	2013-12-31	2013	F Wholesale & Retail	51 Wholesale	586647	245970	4873479	1000	648500	2870336	2075835	930161	510207	508295	406031	7903360	1046268
000062	000062 Shenzhen Huaqiang_A	2014-12-31	2014	F Wholesale & Retail	51 Wholesale	705317	396042	4046140	0	598500	1666716	2668292	1519067	630444	633584	471453	10117630	248087
000062	000062 Shenzhen Huaqiang_A	2015-12-31	2015	F Wholesale & Retail	51 Wholesale	1344122	379356	6182360	491313	598500	2503419	2033651	1344673	479746	489998	373710	26400190	161625
000062	000062 Shenzhen Huaqiang_A	2016-12-30	2016	F Wholesale & Retail	51 Wholesale	1013665	328693	6922645	1250641	358500	2840557	5544599	4482325	549313	565051	439804	20492610	-369334
000062	000062 Shenzhen Huaqiang_A	2017-12-29	2017	F Wholesale & Retail	51 Wholesale	1191836	310439	8731565	1831201	617220	4148520	8545785	7176715	600402	602567	464188	16943730	477743
000062	000062 Shenzhen Huaqiang_A	2018-12-28	2018	F Wholesale & Retail	51 Wholesale	1359215	290620	10301894	2584677	878700	5156576	11799717	9942135	989956	992191	769569	12017140	-26008
000062	000062 Shenzhen Huaqiang_A	2019-12-31	2019	F Wholesale & Retail	51 Wholesale	1665372	260885	11350473	3167399	417548	5639194	14355284	12753944	894890	899673	717250	14893750	694564
000062	000062 Shenzhen Huaqiang_A	2020-12-31	2020	F Wholesale & Retail	51 Wholesale	1846083	256472	12240957	3420122	1056486	6139943	16330983	14715682	883199	883963	719735	13011110	-480618
000063	000063 ZTE_A	2007-12-28	2007	C Manufacturing	39 Computer, Telecom & Related Equip. Manuf	6483170	3038063	39229556	3047523	5227938	26341148	34777181	23004541	1000754	1727734	1451451	57232660	88390
000063	000063 ZTE_A	2008-12-31	2008	C Manufacturing	39 Computer, Telecom & Related Equip. Manuf	11480406	4103076	50865921	5541420	2046115	35682374	44293427	29492530	1245393	2262543	1911935	34461280	3647913
000063	000063 ZTE_A	2009-12-31	2009	C Manufacturing	39 Computer, Telecom & Related Equip. Manuf	14496808	4714533	68342322	7776724	5365022	50393456	60272563	40623339	2064163	3324742	2695661	81429260	3729272
000063	000063 ZTE_A	2010-12-31	2010	C Manufacturing	39 Computer, Telecom & Related Equip. Manuf	15383207	6523505	84152357	9594982	6692028	59190359	69906686	47335026	2589558	4360201	3476482	77709030	941910
000063	000063 ZTE_A	2011-12-30	2011	C Manufacturing	39 Computer, Telecom & Related Equip. Manuf	21471967	7003824	105368114	14973080	11096785	79079339	86254456	60157354	429510	2635136	2243093	59983940	-1812217
000063	000063 ZTE_A	2012-12-31	2012	C Manufacturing	39 Computer, Telecom & Related Equip. Manuf	24126423	7096624	107446306	17923607	5008474	84853467	84118874	64091546	-5002162	-1983200	-2604621	34018860	1550016
000063	000063 ZTE_A	2013-12-31	2013	C Manufacturing	39 Computer, Telecom & Related Equip. Manuf	20903035	7449476	100079497	15966406	7697198	76453808	75233724	53125904	-1493094	1827843	1433636	44292620	2574578
000063	000063 ZTE_A	2014-12-31	2014	C Manufacturing	39 Computer, Telecom & Related Equip. Manuf	18115874	7348292	106214196	14173509	11741665	79921692	81471275	55760104	60328	3538222	2727730	59204060	2512635
000063	000063 ZTE_A	2015-12-31	2015	C Manufacturing	39 Computer, Telecom & Related Equip. Manuf	28025009	7692175	124831673	9180918	7609782	81483068	100186389	69100447	320471	4303532	3740270	74456980	7404665
000063	000063 ZTE_A	2016-12-30	2016	C Manufacturing	39 Computer, Telecom & Related Equip. Manuf	32349914	7516241	141640910	17395135	6410022	100755820	101233182	70100658	1165548	-767751	-1407869	63450010	5260206
000063	000063 ZTE_A	2017-12-29	2017	C Manufacturing	39 Computer, Telecom & Related Equip. Manuf	33407879	8694456	143962215	15799495	5950152	98582068	108815273	75005818	6781013	6718924	5386342	143550640	7219974
000063	000063 ZTE_A	2018-12-28	2018	C Manufacturing	39 Computer, Telecom & Related Equip. Manuf	24289798	8898068	129350749	24331545	2800705	96390074	85513150	57367578	-611951	-7350203	-6949340	77128260	-9215386
000063	000063 ZTE_A	2019-12-31	2019	C Manufacturing	39 Computer, Telecom & Related Equip. Manuf	33309347	9383488	141202135	26955990	10245951	103247837	90736582	57008377	7552182	7161670	5776669	139086190	7446554
000063	000063 ZTE_A	2020-12-31	2020	C Manufacturing	39 Computer, Telecom & Related Equip. Manuf	35659832	11913942	150634906	10760644	22967750	104512400	101450670	69379215	5470720	5064166	4721692	142237280	10232651
000065	000065 Norinco International_A	2007-12-28	2007	E Construction	48 Civil Engineering Construction	156304	102224	1350096	0	293168	933024	1046392	989134	-67190	-64238	-63672	3323460	-240132
000065	000065 Norinco International_A	2008-12-31	2008	E Construction	48 Civil Engineering Construction	259005	95000	2207783	0	423814	1759038	1105026	970785	47291	45839	31673	976250	-36892
000065	000065 Norinco International_A	2009-12-31	2009	E Construction	48 Civil Engineering Construction	866463	13970	2338500	0	100000	1801954	1874092	1712496	52745	58424	46604	4575850	978842
000065	000065 Norinco International_A	2010-12-31	2010	E Construction	48 Civil Engineering Construction	870194	12389	1953165	0	0	1379894	1829156	1631947	56086	57225	49719	3113920	226999
000065	000065 Norinco International_A	2011-12-30	2011	E Construction	48 Civil Engineering Construction	1035283	13397	2330136	0	0	1686321	2632357	2342086	94843	95825	85296	2025590	113961
000065	000065 Norinco International_A	2012-12-31	2012	E Construction	48 Civil Engineering Construction	994469	23931	3189578	0	55700	2412345	1660357	1558336	131253	131193	143164	1561020	-6164
000065	000065 Norinco International_A	2013-12-31	2013	E Construction	48 Civil Engineering Construction	1805209	140547	3982521	0	49987	3018459	2958257	2543930	265622	266056	195969	2831770	757970
000065	000065 Norinco International_A	2014-12-31	2014	E Construction	48 Civil Engineering Construction	2207440	138033	4917984	304760	44274	3736832	3024101	2679625	261098	261049	224323	4594180	169967
000065	000065 Norinco International_A	2015-12-31	2015	E Construction	48 Civil Engineering Construction	3897197	386179	8850830	456960	129872	5763529	8105317	7364597	418948	430739	355144	8376570	587009
000065	000065 Norinco International_A	2016-12-30	2016	E Construction	48 Civil Engineering Construction	3688491	382426	12148177	214863	277480	8487277	8761923	7721944	624453	641782	528320	13902400	144062
000065	000065 Norinco International_A	2017-12-29	2017	E Construction	48 Civil Engineering Construction	4886347	454637	11464596	226059	967062	7340103	9730032	8388452	669936	672384	543169	9336670	1322880
000065	000065 Norinco International_A	2018-12-28	2018	E Construction	48 Civil Engineering Construction	4408053	420586	11447974	240024	973408	6839163	9981410	8503408	797973	795089	617805	5909800	182382
000065	000065 Norinco International_A	2019-12-31	2019	E Construction	48 Civil Engineering Construction	3148856	561984	14746104	625145	903348	9292062	11060173	9454421	855432	854524	739566	6656220	-1578508
000065	000065 Norinco International_A	2020-12-31	2020	E Construction	48 Civil Engineering Construction	4939986	791634	18081386	1350855	4044603	11854097	12850656	11563004	896173	903072	784143	5740590	-1273680
000066	000066 CGT Group_A	2007-12-28	2007	C Manufacturing	39 Computer, Telecom & Related Equip. Manuf	271915	599399	3239072	660000	0	1538881	4246871	3935604	105034	105438	98175	5602770	152697
000066	000066 CGT Group_A	2008-12-31	2008	C Manufacturing	39 Computer, Telecom & Related Equip. Manuf	581024	362889	3187973	590000	0	1933807	4122944	3910465	-13512	20371	21025	1821130	598492
000066	000066 CGT Group_A	2009-12-31	2009	C Manufacturing	39 Computer, Telecom & Related Equip. Manuf	2364217	3370182	27445435	1333084	41816	19214600	22673139	21199297	293443	734167	647319	8858060	783959
000066	000066 CGT Group_A	2010-12-31	2010	C Manufacturing	39 Computer, Telecom & Related Equip. Manuf	1768521	3538234	33380475	3416110	100000	22502280	84010228	79279918	917901	1155160	853891	12772680	-1405884
000066	000066 CGT Group_A	2011-12-30	2011	C Manufacturing	39 Computer, Telecom & Related Equip. Manuf	2497541	3239184	32800296	2922914	0	22577757	76467965	71457639	247907	662033	474429	6578260	637063
000066	000066 CGT Group_A	2012-12-31	2012	C Manufacturing	39 Computer, Telecom & Related Equip. Manuf	3557157	3978917	39183620	1703521	1256704	28938013	79751625	73249875	-1177463	294905	95452	4420800	4562844
000066	000066 CGT Group_A	2013-12-31	2013	C Manufacturing	39 Computer, Telecom & Related Equip. Manuf	2878871	3698793	39225526	1931085	1606558	30537476	77858637	71268754	-1898457	-433889	-762870	5016420	645084
000066	000066 CGT Group_A	2014-12-31	2014	C Manufacturing	39 Computer, Telecom & Related Equip. Manuf	3640562	3576611	40551722	1350019	1225578	32082642	77205376	69615225	-693809	-78156	-339799	7584190	2631912
000066	000066 CGT Group_A	2015-12-31	2015	C Manufacturing	39 Computer, Telecom & Related Equip. Manuf	3687459	3656476	39456067	1632605	2965204	30752917	72935852	66265793	-175446	94930	-194810	28510210	1687412
000066	000066 CGT Group_A	2016-12-30	2016	C Manufacturing	39 Computer, Telecom & Related Equip. Manuf	2894332	1841885	51893778	833793	1127144	35983672	74172807	66190234	615193	995714	561506	16465510	2404754
000066	000066 CGT Group_A	2017-12-29	2017	C Manufacturing	39 Computer, Telecom & Related Equip. Manuf	3002427	1859730	15201584	1407408	1162991	7643001	9506839	7446796	792310	781586	696085	21462270	-402661
000066	000066 CGT Group_A	2018-12-28	2018	C Manufacturing	39 Computer, Telecom & Related Equip. Manuf	3395465	1927310	16878738	2023012	1243585	9460289	10009483	7791560	1507399	1500263	1204917	13917420	72422
000066	000066 CGT Group_A	2019-12-31	2019	C Manufacturing	39 Computer, Telecom & Related Equip. Manuf	3979277	2781574	21670713	3954601	2207104	13019969	10843785	8169124	1347060	1350281	1165864	45562510	109154
000066	000066 CGT Group_A	2020-12-31	2020	C Manufacturing	39 Computer, Telecom & Related Equip. Manuf	4706163	2899696	27530267	2581821	3390000	18183225	14446088	11178562	1046143	1044043	974585	55606180	167245
000068	000068 Huakong Seg_A	2007-12-28	2007	M Science Research & Technical Services	74 Professional Technical Services	39423	2509999	3439011	376300	800000	1558452	1835024	1571600	-220895	-189883	-192007	8095500	202976
000068	000068 Huakong Seg_A	2008-12-31	2008	M Science Research & Technical Services	74 Professional Technical Services	181322	2175334	3156684	302450	600000	1255392	2295411	1894976	-15483	20094	20732	2080280	497263
000068	000068 Huakong Seg_A	2009-12-31	2009	M Science Research & Technical Services	74 Professional Technical Services	45556	549704	701449	0	200000	525130	535000	490658	-1927228	-1924320	-1926370	7191310	330472
000068	000068 Huakong Seg_A	2010-12-31	2010	M Science Research & Technical Services	74 Professional Technical Services	33675	358701	437402	0	0	169692	68486	68538	-53419	35390	35390	5380030	-38173
000068	000068 Huakong Seg_A	2011-12-30	2011	M Science Research & Technical Services	74 Professional Technical Services	47244	299452	392778	0	0	165933	4814	2535	-57883	-40864	-40864	6106330	-35417
000068	000068 Huakong Seg_A	2012-12-31	2012	M Science Research & Technical Services	74 Professional Technical Services	35621	253884	426258	0	0	193251	104954	99177	-36434	3166	3166	4142620	-106506
000068	000068 Huakong Seg_A	2013-12-31	2013	M Science Research & Technical Services	74 Professional Technical Services	7649	214617	591598	0	0	395793	721757	705284	-34334	-37201	-37201	4940660	-198787
000068	000068 Huakong Seg_A	2014-12-31	2014	M Science Research & Technical Services	74 Professional Technical Services	47291	205211	420735	0	0	304297	67195	41590	-106180	-106079	-105387	7836910	110635
000068	000068 Huakong Seg_A	2015-12-31	2015	M Science Research & Technical Services	74 Professional Technical Services	214878	195536	757878	500	0	95483	170619	105964	-600	9532	8134	12754530	28399
000068	000068 Huakong Seg_A	2016-12-30	2016	M Science Research & Technical Services	74 Professional Technical Services	542738	189122	1313724	280000	0	512817	297563	171354	21884	23328	8723	8375510	48109
000068	000068 Huakong Seg_A	2017-12-29	2017	M Science Research & Technical Services	74 Professional Technical Services	642853	178623	2803698	800000	76000	1711093	412930	236138	42111	40116	32644	5083690	17866
000068	000068 Huakong Seg_A	2018-12-28	2018	M Science Research & Technical Services	74 Professional Technical Services	548342	167004	3443687	808000	636520	2507332	205898	149726	-135434	-135677	-139689	4278350	-49604
000068	000068 Huakong Seg_A	2019-12-31	2019	M Science Research & Technical Services	74 Professional Technical Services	607479	183689	3786291	810000	1042099	2828850	225086	151516	-41723	7630	7209	4197820	25267
000068	000068 Huakong Seg_A	2020-12-31	2020	M Science Research & Technical Services	74 Professional Technical Services	480665	196786	3713823	0	1849674	2935557	228679	167449	-177294	-178177	-179073	3271680	-15698
000069	000069 Overseas Chinese Town_A	2007-12-28	2007	K Real Estate	70 Real Estate	1675670	4249735	12468473	4535240	312273	6762743	1729137	757387	852372	851820	803957	65854840	731357
000069	000069 Overseas Chinese Town_A	2008-12-31	2008	K Real Estate	70 Real Estate	1882760	5610829	29346465	9178428	1128188	18814341	8657321	3930818	1969211	1960940	1612683	21440500	2082272
000069	000069 Overseas Chinese Town_A	2009-12-31	2009	K Real Estate	70 Real Estate	2999254	9089050	30744802	3757293	2754471	19295086	10956957	5907369	2378344	2380854	1864312	53355400	7256315
000069	000069 Overseas Chinese Town_A	2010-12-31	2010	K Real Estate	70 Real Estate	5453246	10844204	48538233	4439388	13824709	33827951	17317672	8471773	4298859	4345533	3328534	37755860	-5361569
000069	000069 Overseas Chinese Town_A	2011-12-30	2011	K Real Estate	70 Real Estate	6139604	11634053	62761819	6380220	18894103	44667491	17324174	8084641	4324986	4323303	3286281	39937310	-1741158
000069	000069 Overseas Chinese Town_A	2012-12-31	2012	K Real Estate	70 Real Estate	9180338	12600345	72998225	6264950	16409376	51064294	22284426	10699932	5310870	5340410	4056692	54536240	7147981
000069	000069 Overseas Chinese Town_A	2013-12-31	2013	K Real Estate	70 Real Estate	9408857	14364330	87878764	3401933	15105644	60223055	28156382	13236506	6482805	6908624	4956143	38538940	7197970
000069	000069 Overseas Chinese Town_A	2014-12-31	2014	K Real Estate	70 Real Estate	14313647	15619631	94875368	3496595	19790870	62627667	30718199	13219587	7350196	7806910	5590837	59988580	-2588444
000069	000069 Overseas Chinese Town_A	2015-12-31	2015	K Real Estate	70 Real Estate	15129235	15014593	115266174	4338404	28111406	73090089	32236330	15090209	6888321	7331516	5243327	64715140	-1872301
000069	000069 Overseas Chinese Town_A	2016-12-30	2016	K Real Estate	70 Real Estate	15590024	14604102	146344889	5756385	22898413	98228880	35481105	16584464	8571036	9457441	7310941	57029490	4403850
000069	000069 Overseas Chinese Town_A	2017-12-29	2017	K Real Estate	70 Real Estate	29209739	14057253	218028989	12757593	44706094	152546008	42341225	21063806	12204205	12819942	9317677	69666240	-7914417
000069	000069 Overseas Chinese Town_A	2018-12-28	2018	K Real Estate	70 Real Estate	27228928	14553006	295526412	13130956	59410512	218342660	48156217	19088815	15020172	15364171	11267272	52095920	-10044575
000069	000069 Overseas Chinese Town_A	2019-12-31	2019	K Real Estate	70 Real Estate	37486859	15897929	379619969	23348658	69637642	284626614	60025027	26061190	19230738	19219335	14342347	63897520	-5187770
000069	000069 Overseas Chinese Town_A	2020-12-31	2020	K Real Estate	70 Real Estate	60498027	18577080	456588252	12700058	107704395	346212729	81868090	41045254	21758364	21897548	15722914	58150720	21218615
000070	000070 SDGI_A	2007-12-28	2007	C Manufacturing	38 Electrical Mechanism & Equipment Manuf.	139007	220672	972436	0	43893	324552	535321	467740	11963	11347	11511	2625000	-608
000070	000070 SDGI_A	2008-12-31	2008	C Manufacturing	38 Electrical Mechanism & Equipment Manuf.	332793	146274	1127106	0	39921	435100	702980	609569	14528	36280	35167	990000	132516
000070	000070 SDGI_A	2009-12-31	2009	C Manufacturing	38 Electrical Mechanism & Equipment Manuf.	270372	154800	1227792	0	63449	492978	871113	744361	34761	42630	40553	2450000	24400
000070	000070 SDGI_A	2010-12-31	2010	C Manufacturing	38 Electrical Mechanism & Equipment Manuf.	356268	203886	1596350	0	182738	725363	1063718	894480	23200	67139	62604	2782500	67072
000070	000070 SDGI_A	2011-12-30	2011	C Manufacturing	38 Electrical Mechanism & Equipment Manuf.	313180	512756	1820339	0	219856	902235	1246863	1038612	36412	44911	41920	1757500	-48346
000070	000070 SDGI_A	2012-12-31	2012	C Manufacturing	38 Electrical Mechanism & Equipment Manuf.	248699	358427	1991671	0	156107	1014234	1610088	1329059	63119	61673	54624	1655000	81470
000070	000070 SDGI_A	2013-12-31	2013	C Manufacturing	38 Electrical Mechanism & Equipment Manuf.	218062	424144	2271569	14010	147100	1106007	1571950	1274519	67086	71952	64402	2758780	14402
000070	000070 SDGI_A	2014-12-31	2014	C Manufacturing	38 Electrical Mechanism & Equipment Manuf.	291221	478883	2608137	0	156741	1346686	1913255	1554481	81776	85846	70811	2983710	143097
000070	000070 SDGI_A	2015-12-31	2015	C Manufacturing	38 Electrical Mechanism & Equipment Manuf.	509675	531716	4044451	428209	144918	2236403	2449797	2002734	119152	127276	113620	10060130	178889
000070	000070 SDGI_A	2016-12-30	2016	C Manufacturing	38 Electrical Mechanism & Equipment Manuf.	610689	585285	5065492	479467	136828	3013676	4612418	3814230	243840	264034	229067	7928350	300472
000070	000070 SDGI_A	2017-12-29	2017	C Manufacturing	38 Electrical Mechanism & Equipment Manuf.	850745	575190	6087090	602190	148493	3715394	5473074	4562341	339563	339270	297563	5856130	252936
000070	000070 SDGI_A	2018-12-28	2018	C Manufacturing	38 Electrical Mechanism & Equipment Manuf.	959223	696872	7553084	1110926	137870	4792124	5706001	4776147	355306	353244	313182	4451660	-81135
000070	000070 SDGI_A	2019-12-31	2019	C Manufacturing	38 Electrical Mechanism & Equipment Manuf.	834674	582749	7623761	1369135	103101	4201808	4655911	3821380	410100	395552	346239	8842770	-254984
000070	000070 SDGI_A	2020-12-31	2020	C Manufacturing	38 Electrical Mechanism & Equipment Manuf.	3005503	563351	10619606	2841225	511566	7107594	4722428	3840510	170328	123624	58310	7519970	64752
000078	000078 Neptunus_A	2007-12-28	2007	F Wholesale & Retail	52 Retailing	506872	463227	3102948	902850	120000	2217976	2495002	2143435	13238	48597	27684	5569940	50586
000078	000078 Neptunus_A	2008-12-31	2008	F Wholesale & Retail	52 Retailing	393098	506152	2904413	703660	204000	2061272	2255043	1892424	-74334	-16377	-20240	2029310	209718
000078	000078 Neptunus_A	2009-12-31	2009	F Wholesale & Retail	52 Retailing	467828	445081	3164753	971600	124000	2472167	2710043	2243731	-37818	-3614	611	11086150	206344
000078	000078 Neptunus_A	2010-12-31	2010	F Wholesale & Retail	52 Retailing	901693	412381	4147789	1469073	62000	3245166	3999052	3342060	83663	107717	55276	7784450	40957
000078	000078 Neptunus_A	2011-12-30	2011	F Wholesale & Retail	52 Retailing	817077	412521	4835322	1648129	0	3864282	5305029	4424188	72953	99993	61892	4202170	-190335
000078	000078 Neptunus_A	2012-12-31	2012	F Wholesale & Retail	52 Retailing	1085252	431711	5863516	2269083	0	4806538	6418022	5447965	78336	108184	101082	3797610	-81726
000078	000078 Neptunus_A	2013-12-31	2013	F Wholesale & Retail	52 Retailing	1496651	585603	8019242	2390460	0	6131235	7993434	6782942	88750	348338	229314	5524440	-123072
000078	000078 Neptunus_A	2014-12-31	2014	F Wholesale & Retail	52 Retailing	1530338	676375	9631707	2800883	0	7849130	9802351	8371731	153525	156714	83628	7148840	-117481
000078	000078 Neptunus_A	2015-12-31	2015	F Wholesale & Retail	52 Retailing	3075829	455884	12762259	2763010	0	10619197	11117735	9489492	622744	629234	518488	18030230	90507
000078	000078 Neptunus_A	2016-12-30	2016	F Wholesale & Retail	52 Retailing	3072500	486912	16661466	2243390	24321	10783505	13605922	11582267	647227	653820	498846	16683730	-1496995
000078	000078 Neptunus_A	2017-12-29	2017	F Wholesale & Retail	52 Retailing	3211936	746310	30864383	4344931	65234	24397347	24939638	21344139	1243751	1152757	820830	15615020	-2432914
000078	000078 Neptunus_A	2018-12-28	2018	F Wholesale & Retail	52 Retailing	4089094	905901	41126743	8749317	46707	34008132	38380907	33340116	978848	1006306	693348	7886910	-1135176
000078	000078 Neptunus_A	2019-12-31	2019	F Wholesale & Retail	52 Retailing	6098286	992118	41168284	9831203	179995	33317581	41492704	35971885	928634	876367	514902	10304440	2268622
000078	000078 Neptunus_A	2020-12-31	2020	F Wholesale & Retail	52 Retailing	5367554	1071287	39720507	14091522	160568	32230711	40022495	35375256	316581	267443	-41288	11030840	1650555
000088	000088 Yantian Port_A	2007-12-28	2007	G Transportation, Warehouse & Post	54 Road Transportation	1729562	387896	4114590	5000	0	208647	702706	322125	775560	776944	743657	21140100	304218
000088	000088 Yantian Port_A	2008-12-31	2008	G Transportation, Warehouse & Post	54 Road Transportation	1620945	374659	4571806	0	140500	368787	429807	157148	684447	684795	631498	5926200	254062
000088	000088 Yantian Port_A	2009-12-31	2009	G Transportation, Warehouse & Post	54 Road Transportation	1797185	342531	4863143	0	144400	386574	401422	136440	559917	560160	516847	10345950	206783
000088	000088 Yantian Port_A	2010-12-31	2010	G Transportation, Warehouse & Post	54 Road Transportation	1954805	317641	4975276	0	146500	391342	416937	146031	512946	513929	467034	7631850	221631
000088	000088 Yantian Port_A	2011-12-30	2011	G Transportation, Warehouse & Post	54 Road Transportation	1139026	192359	5414184	0	129500	417290	360758	138182	544834	543741	469159	7514820	129403
000088	000088 Yantian Port_A	2012-12-31	2012	G Transportation, Warehouse & Post	54 Road Transportation	853909	190766	5292636	0	99500	396573	316465	129838	476233	475656	444084	7865910	98791
000088	000088 Yantian Port_A	2013-12-31	2013	G Transportation, Warehouse & Post	54 Road Transportation	870941	176582	5587085	0	185300	480238	307695	126401	466027	466139	424742	11750310	107296
000088	000088 Yantian Port_A	2014-12-31	2014	G Transportation, Warehouse & Post	54 Road Transportation	1300405	165305	6825954	0	1029813	1284767	300851	132919	463644	529879	473459	19188940	117939
000088	000088 Yantian Port_A	2015-12-31	2015	G Transportation, Warehouse & Post	54 Road Transportation	1377274	159376	7878828	0	1178913	1807119	248912	124468	379667	610794	522666	16741760	15935
000088	000088 Yantian Port_A	2016-12-30	2016	G Transportation, Warehouse & Post	54 Road Transportation	1163799	317849	8257126	0	1062523	1778102	283737	141618	423258	425595	384790	13847890	55571
000088	000088 Yantian Port_A	2017-12-29	2017	G Transportation, Warehouse & Post	54 Road Transportation	1055650	516440	9296004	0	1389423	2220583	343779	187830	469998	470296	432855	14896670	99017
000088	000088 Yantian Port_A	2018-12-28	2018	G Transportation, Warehouse & Post	54 Road Transportation	886574	1865896	10309703	0	1704803	2565643	403514	175883	534283	537712	485757	9711000	100724
000088	000088 Yantian Port_A	2019-12-31	2019	G Transportation, Warehouse & Post	54 Road Transportation	891807	2129157	11017214	0	1750047	2836765	593359	340043	436630	437646	394438	10934590	259524
000088	000088 Yantian Port_A	2020-12-31	2020	G Transportation, Warehouse & Post	54 Road Transportation	1450458	3439417	13110238	50050	2009808	3267071	531181	371964	419483	420423	383234	14214700	273341
000089	000089 SACL_A	2007-12-28	2007	G Transportation, Warehouse & Post	56 Air Transportation	1279055	2489624	5012593	43488	0	371048	1412111	677277	670609	669413	582298	18312770	663864
000089	000089 SACL_A	2008-12-31	2008	G Transportation, Warehouse & Post	56 Air Transportation	1229991	2624620	5430860	55905	0	756841	1515799	768213	676963	399017	253508	8958290	685822
000089	000089 SACL_A	2009-12-31	2009	G Transportation, Warehouse & Post	56 Air Transportation	1442056	2517813	5790767	53422	0	597931	1662717	846909	716618	723744	582927	12693730	579917
000089	000089 SACL_A	2010-12-31	2010	G Transportation, Warehouse & Post	56 Air Transportation	852162	2673573	6536071	0	0	681149	1899466	996144	830384	895702	723345	9347040	912380
000089	000089 SACL_A	2011-12-30	2011	G Transportation, Warehouse & Post	56 Air Transportation	1804709	2548863	9164060	0	0	2302868	2333342	1374069	849289	855828	667305	7014510	750086
000089	000089 SACL_A	2012-12-31	2012	G Transportation, Warehouse & Post	56 Air Transportation	1258236	2306607	10402527	0	0	3053087	2473301	1457968	766848	769613	586521	6507480	835744
000089	000089 SACL_A	2013-12-31	2013	G Transportation, Warehouse & Post	56 Air Transportation	949178	9184397	11891000	0	0	4166946	2546432	1677531	686729	688691	506774	7325440	927390
000089	000089 SACL_A	2014-12-31	2014	G Transportation, Warehouse & Post	56 Air Transportation	1935286	8234690	12697555	0	0	4774767	2973304	2354280	344930	352173	276199	9812390	902946
000089	000089 SACL_A	2015-12-31	2015	G Transportation, Warehouse & Post	56 Air Transportation	1788343	7887211	11955020	0	0	1700082	2952551	2059071	750012	739515	532938	16734280	1182911
000089	000089 SACL_A	2016-12-30	2016	G Transportation, Warehouse & Post	56 Air Transportation	2596467	7650598	12479876	0	0	1759761	3036309	2208477	754094	755102	574958	16406160	1140629
000089	000089 SACL_A	2017-12-29	2017	G Transportation, Warehouse & Post	56 Air Transportation	2626765	7396298	13116876	0	0	1896759	3320449	2361829	890847	888441	675025	17841690	1083208
000089	000089 SACL_A	2018-12-28	2018	G Transportation, Warehouse & Post	56 Air Transportation	2483871	7573625	13453440	0	0	1796170	3599235	2667582	879200	876308	681809	15975490	1054635
000089	000089 SACL_A	2019-12-31	2019	G Transportation, Warehouse & Post	56 Air Transportation	2582529	7386545	14021814	0	0	1942789	3806556	2903813	855286	777088	605598	20036020	963531
000089	000089 SACL_A	2020-12-31	2020	G Transportation, Warehouse & Post	56 Air Transportation	1466551	7444722	15117687	1372119	0	3178271	2996744	2805537	58824	52766	38472	16754790	501300
000090	000090 Tagen Group_A	2007-12-28	2007	E Construction	48 Civil Engineering Construction	1136547	233670	6724622	1315000	50000	3594894	2791135	2260898	203731	175601	144012	6441630	98527
000090	000090 Tagen Group_A	2008-12-31	2008	E Construction	48 Civil Engineering Construction	655748	221343	5391522	1245000	300000	3308048	2847076	2570266	-133655	-117586	-114787	1293800	-940127
000090	000090 Tagen Group_A	2009-12-31	2009	E Construction	48 Civil Engineering Construction	406224	197881	5889768	1260000	250000	3253171	2666471	2413964	68554	82580	57715	5456810	-8741
000090	000090 Tagen Group_A	2010-12-31	2010	E Construction	48 Civil Engineering Construction	906645	168434	10160245	2029000	200000	5483313	3546448	2987283	163035	161891	110771	5420280	-127092
000090	000090 Tagen Group_A	2011-12-30	2011	E Construction	48 Civil Engineering Construction	588296	164646	7516430	2189000	0	4446608	3547213	2789107	270248	281026	203220	3127960	144613
000090	000090 Tagen Group_A	2012-12-31	2012	E Construction	48 Civil Engineering Construction	1140040	147046	8578279	1920000	0	5356984	3080579	2393019	261754	303363	250144	3812460	650716
000090	000090 Tagen Group_A	2013-12-31	2013	E Construction	48 Civil Engineering Construction	1843504	239492	9791523	1780000	273400	6420474	4513914	3436713	464417	469321	378423	3713010	552740
000090	000090 Tagen Group_A	2014-12-31	2014	E Construction	48 Civil Engineering Construction	2135350	190956	11027295	1540000	632400	7330598	5298723	4232579	561353	564029	421503	7624920	351220
000090	000090 Tagen Group_A	2015-12-31	2015	E Construction	48 Civil Engineering Construction	4224435	174055	16553824	4144300	1354478	10355694	6317777	4982501	503255	521127	392383	14561650	-2193142
000090	000090 Tagen Group_A	2016-12-30	2016	E Construction	48 Civil Engineering Construction	3585789	248099	19290634	3440000	3704307	12954999	6209018	4831796	627058	644739	446140	11570610	-731080
000090	000090 Tagen Group_A	2017-12-29	2017	E Construction	48 Civil Engineering Construction	2442507	313360	25792685	1451000	6541114	19203941	6749594	4989466	839370	838661	598228	12025770	-1574254
000090	000090 Tagen Group_A	2018-12-28	2018	E Construction	48 Civil Engineering Construction	4524974	312117	31741154	1530000	6468580	23003333	10209484	7999246	1096238	1086145	775380	6611780	-492770
000090	000090 Tagen Group_A	2019-12-31	2019	E Construction	48 Civil Engineering Construction	4951926	407262	40313372	2052140	7403626	30652839	14665289	11235359	1800581	1800580	1233640	9903290	292418
000090	000090 Tagen Group_A	2020-12-31	2020	E Construction	48 Civil Engineering Construction	8630295	484314	48998633	5581472	8316657	37961344	17124708	13045812	2192939	2193205	1488789	11099160	-157583
000096	000096 Guangju Energy_A	2007-12-28	2007	F Wholesale & Retail	51 Wholesale	610567	118423	1776484	10000	0	234014	2029976	1889735	245648	245899	244538	6156480	42466
000096	000096 Guangju Energy_A	2008-12-31	2008	F Wholesale & Retail	51 Wholesale	673871	119989	1682680	0	0	84817	1802071	1664601	135013	133005	130416	1953600	96520
000096	000096 Guangju Energy_A	2009-12-31	2009	F Wholesale & Retail	51 Wholesale	594108	160738	1838548	0	0	188639	926829	822415	125548	135038	112340	4107840	23490
000096	000096 Guangju Energy_A	2010-12-31	2010	F Wholesale & Retail	51 Wholesale	659035	147703	1873833	0	0	148600	1380322	1262535	98695	101209	87213	3484800	-29004
000096	000096 Guangju Energy_A	2011-12-30	2011	F Wholesale & Retail	51 Wholesale	599866	96635	1992935	0	0	179667	1461588	1365682	102439	103009	94166	2207040	-42132
000096	000096 Guangju Energy_A	2012-12-31	2012	F Wholesale & Retail	51 Wholesale	660647	84520	1990097	0	0	185319	965169	899153	25228	27421	21018	2027520	23978
000096	000096 Guangju Energy_A	2013-12-31	2013	F Wholesale & Retail	51 Wholesale	821272	79450	2048363	0	0	175631	868284	795716	79911	76537	68328	2798400	37293
000096	000096 Guangju Energy_A	2014-12-31	2014	F Wholesale & Retail	51 Wholesale	933354	87133	2033061	0	0	143043	1007882	902069	55313	55252	43604	4181760	22735
000096	000096 Guangju Energy_A	2015-12-31	2015	F Wholesale & Retail	51 Wholesale	1167018	76892	2217052	0	0	197802	997837	859380	213876	213797	149363	9049920	57621
000096	000096 Guangju Energy_A	2016-12-30	2016	F Wholesale & Retail	51 Wholesale	1172050	73304	2429874	0	0	125362	905096	734986	323642	323799	296832	7814400	-45480
000096	000096 Guangju Energy_A	2017-12-29	2017	F Wholesale & Retail	51 Wholesale	1312699	69369	2553163	0	0	151401	1243174	1071243	182413	182382	154982	6980160	81715
000096	000096 Guangju Energy_A	2018-12-28	2018	F Wholesale & Retail	51 Wholesale	1360708	72724	2646943	0	0	147662	1654196	1502499	133356	133481	111710	4884000	78108
000096	000096 Guangju Energy_A	2019-12-31	2019	F Wholesale & Retail	51 Wholesale	1472460	55228	2946708	0	0	210482	1623087	1451652	150269	150004	128985	6019200	104396
000096	000096 Guangju Energy_A	2020-12-31	2020	F Wholesale & Retail	51 Wholesale	1706359	48404	3076203	0	0	216043	1228821	1099411	150289	151262	133061	5116320	40976
000099	000099 COHC_A	2007-12-28	2007	G Transportation, Warehouse & Post	56 Air Transportation	329294	1249624	2291381	343463	449472	922872	526912	362258	100120	104823	85968	5454430	188113
000099	000099 COHC_A	2008-12-31	2008	G Transportation, Warehouse & Post	56 Air Transportation	258636	1446510	2309613	142048	626149	874556	678980	485589	120811	113874	94566	1735970	140296
000099	000099 COHC_A	2009-12-31	2009	G Transportation, Warehouse & Post	56 Air Transportation	257142	1419796	2504106	126415	675647	981415	807504	592973	97589	137357	113315	3995810	140631
000099	000099 COHC_A	2010-12-31	2010	G Transportation, Warehouse & Post	56 Air Transportation	238253	1624466	2516412	20000	677118	896254	879127	639748	155001	162554	125048	5783140	300233
000099	000099 COHC_A	2011-12-30	2011	G Transportation, Warehouse & Post	56 Air Transportation	244335	1678594	2710934	55000	668884	976750	986654	702149	185086	187825	141667	3723600	198852
000099	000099 COHC_A	2012-12-31	2012	G Transportation, Warehouse & Post	56 Air Transportation	862285	1839774	3531026	80350	623660	1537804	1091400	762728	187594	194348	145073	3944450	204777
000099	000099 COHC_A	2013-12-31	2013	G Transportation, Warehouse & Post	56 Air Transportation	220022	2454833	3877888	182333	608862	1508721	1187193	877330	199596	255273	184573	4810430	303656
000099	000099 COHC_A	2014-12-31	2014	G Transportation, Warehouse & Post	56 Air Transportation	329510	2670665	4454438	56901	788337	1731268	1339108	949070	237877	277078	205744	8333470	265920
000099	000099 COHC_A	2015-12-31	2015	G Transportation, Warehouse & Post	56 Air Transportation	380489	3301650	4961760	199868	762525	2147626	1289401	859529	188746	232433	173473	8957720	328142
000099	000099 COHC_A	2016-12-30	2016	G Transportation, Warehouse & Post	56 Air Transportation	344825	3139339	4893195	318065	586372	2017063	1171925	947463	4498	114937	89698	7097080	290575
000099	000099 COHC_A	2017-12-29	2017	G Transportation, Warehouse & Post	56 Air Transportation	550899	2945079	5621431	225144	863687	2557958	1269761	1018338	116730	131617	95579	5466760	-74467
000099	000099 COHC_A	2018-12-28	2018	G Transportation, Warehouse & Post	56 Air Transportation	422023	2760321	5663562	301612	745124	2460717	1425881	1085672	154891	211199	159154	3418240	233608
000099	000099 COHC_A	2019-12-31	2019	G Transportation, Warehouse & Post	56 Air Transportation	595264	2321691	5861642	244742	300330	2470568	1567253	1165572	255940	283390	211130	4478860	765760
000099	000099 COHC_A	2020-12-31	2020	G Transportation, Warehouse & Post	56 Air Transportation	628419	2269903	5512548	0	325210	1916673	1558360	1106434	272718	290578	213564	4521290	470223
000100	000100 TCL TECH._A	2007-12-28	2007	C Manufacturing	39 Computer, Telecom & Related Equip. Manuf	4474201	2786283	20659777	2372255	435772	15008937	39062607	32608974	192720	452573	328451	15104170	-283504
000100	000100 TCL TECH._A	2008-12-31	2008	C Manufacturing	39 Computer, Telecom & Related Equip. Manuf	6697267	2730320	23192669	6834770	24301	16981190	38413783	32374591	496364	659229	440522	6776190	504320
000100	000100 TCL TECH._A	2009-12-31	2009	C Manufacturing	39 Computer, Telecom & Related Equip. Manuf	9641985	3069052	30234444	5280523	2074417	21806010	44295163	37551506	590728	974675	703545	15066460	737721
000100	000100 TCL TECH._A	2010-12-31	2010	C Manufacturing	39 Computer, Telecom & Related Equip. Manuf	25946369	2880509	53478059	14046630	1929291	35385618	51869880	44535550	-157533	772840	472403	14536720	795551
000100	000100 TCL TECH._A	2011-12-30	2011	C Manufacturing	39 Computer, Telecom & Related Equip. Manuf	21368378	10559244	74014316	12964281	11402169	54731168	60834136	51121140	1220280	2042757	1671051	15596240	1666287
000100	000100 TCL TECH._A	2012-12-31	2012	C Manufacturing	39 Computer, Telecom & Related Equip. Manuf	17798178	21335520	79744793	10784871	8257990	59511913	69628669	58123559	243195	1640141	1272710	18562920	3915505
000100	000100 TCL TECH._A	2013-12-31	2013	C Manufacturing	39 Computer, Telecom & Related Equip. Manuf	12317735	20361131	78080637	6760384	10027843	58122544	85504345	70395109	1275180	3628463	2884689	19878390	5181610
000100	000100 TCL TECH._A	2014-12-31	2014	C Manufacturing	39 Computer, Telecom & Related Equip. Manuf	15790991	20251181	92876886	11956544	9097655	66016391	101296620	83328473	2113249	5059021	4232727	35919170	5412241
000100	000100 TCL TECH._A	2015-12-31	2015	C Manufacturing	39 Computer, Telecom & Related Equip. Manuf	15340415	26042144	111754821	11593726	11949273	74125380	104877631	87329811	1340700	3868704	3230009	52092810	7394075
000100	000100 TCL TECH._A	2016-12-30	2016	C Manufacturing	39 Computer, Telecom & Related Equip. Manuf	26394913	37720508	147136786	10284302	20647637	101390005	106617858	88542104	136651	2796969	2137540	40305150	8028002
000100	000100 TCL TECH._A	2017-12-29	2017	C Manufacturing	39 Computer, Telecom & Related Equip. Manuf	27459453	32597979	160293984	16076551	20283381	106151048	111727442	88743264	4112924	4789740	3544702	52708390	9209615
000100	000100 TCL TECH._A	2018-12-28	2018	C Manufacturing	39 Computer, Telecom & Related Equip. Manuf	26801343	35983131	192763943	13519128	36864923	131892270	113447438	92677837	4092202	4944380	4065198	33196640	10486579
000100	000100 TCL TECH._A	2019-12-31	2019	C Manufacturing	39 Computer, Telecom & Related Equip. Manuf	18648185	45459070	164844885	12642879	38512059	100961741	75077806	66354347	3976839	4055803	3657734	60472120	11490096
000100	000100 TCL TECH._A	2020-12-31	2020	C Manufacturing	39 Computer, Telecom & Related Equip. Manuf	21708905	92829902	257908279	12733548	73589403	167851212	76830401	66275312	5359904	5735304	5065204	99337980	16698283
000150	000150 Yihua Healthcare_A	2007-12-28	2007	Q Health & Social Work	83 Health	212946	608	1088030	0	0	539827	250336	160787	53441	148937	115275	3427920	26670
000150	000150 Yihua Healthcare_A	2008-12-31	2008	Q Health & Social Work	83 Health	259292	10264	1218867	0	0	585127	493289	336411	114515	115719	85536	939600	47303
000150	000150 Yihua Healthcare_A	2009-12-31	2009	Q Health & Social Work	83 Health	115696	8519	1113997	0	0	387168	362470	197552	127052	132800	100290	2569320	-82170
000150	000150 Yihua Healthcare_A	2010-12-31	2010	Q Health & Social Work	83 Health	2397	9646	1096640	0	69800	301078	78918	39435	14540	13731	8533	1662120	-126142
000150	000150 Yihua Healthcare_A	2011-12-30	2011	Q Health & Social Work	83 Health	2748	18633	1490037	100850	50000	787740	105115	63378	13121	13349	7880	1069200	86778
000150	000150 Yihua Healthcare_A	2012-12-31	2012	Q Health & Social Work	83 Health	13194	56544	1655467	80000	72000	950840	84904	50827	6517	7263	2331	1568160	-517
000150	000150 Yihua Healthcare_A	2013-12-31	2013	Q Health & Social Work	83 Health	109872	52370	2716151	50000	1119300	1919622	729260	487015	126256	123522	91902	1759320	-798930
000150	000150 Yihua Healthcare_A	2014-12-31	2014	Q Health & Social Work	83 Health	9532	46466	2527723	50000	0	1701371	157673	120231	27943	31586	29823	5644080	-123688
000150	000150 Yihua Healthcare_A	2015-12-31	2015	Q Health & Social Work	83 Health	339868	56914	4549641	205000	1251000	2866346	1031226	786824	65867	67720	55061	17061370	376809
000150	000150 Yihua Healthcare_A	2016-12-30	2016	Q Health & Social Work	83 Health	1571258	806716	7199986	1083183	818264	4689565	1296457	960471	1036314	1028810	742736	13823740	-565856
000150	000150 Yihua Healthcare_A	2017-12-29	2017	Q Health & Social Work	83 Health	466055	843256	7635115	1945913	903942	5251548	2116173	1449106	234097	231435	183784	13693870	44901
000150	000150 Yihua Healthcare_A	2018-12-28	2018	Q Health & Social Work	83 Health	344298	718788	8274170	1310800	919962	5752475	2204001	1518379	165043	196365	200680	9234630	372738
000150	000150 Yihua Healthcare_A	2019-12-31	2019	Q Health & Social Work	83 Health	168556	653198	5951876	1637809	572900	5039772	1792237	1465827	-1358717	-1476260	-1553817	4204170	157362
000150	000150 Yihua Healthcare_A	2020-12-31	2020	Q Health & Social Work	83 Health	150857	639526	5093297	1718088	453345	4817803	1561644	1341140	-477879	-605782	-614461	2597980	182034
000151	000151 COMPLANT_A	2007-12-28	2007	F Wholesale & Retail	51 Wholesale	324208	82291	1050242	10000	0	161138	718168	618326	79287	80478	40414	3865500	177915
000151	000151 COMPLANT_A	2008-12-31	2008	F Wholesale & Retail	51 Wholesale	314771	80359	1155496	29001	0	259702	641112	534683	25738	40522	43742	1053690	27676
000151	000151 COMPLANT_A	2009-12-31	2009	F Wholesale & Retail	51 Wholesale	342053	80660	1119123	0	0	221436	706012	613085	39480	40557	29079	3131470	8646
000151	000151 COMPLANT_A	2010-12-31	2010	F Wholesale & Retail	51 Wholesale	182209	91907	1088239	0	0	206772	935868	844237	10861	10186	7748	3646470	-130685
000151	000151 COMPLANT_A	2011-12-30	2011	F Wholesale & Retail	51 Wholesale	325546	86265	1185184	0	0	323439	1038393	944595	-15127	-14587	-10857	2545430	155610
000151	000151 COMPLANT_A	2012-12-31	2012	F Wholesale & Retail	51 Wholesale	865197	81743	1665855	0	0	758380	1674265	1501326	64177	64298	44101	2030420	542243
000151	000151 COMPLANT_A	2013-12-31	2013	F Wholesale & Retail	51 Wholesale	1587478	81543	2489912	0	0	1510572	1555117	1304181	150437	150451	92547	2160650	730132
000151	000151 COMPLANT_A	2014-12-31	2014	F Wholesale & Retail	51 Wholesale	2263835	37325	2919638	0	0	1916982	2537959	2224891	173238	175994	112694	5602900	768366
000151	000151 COMPLANT_A	2015-12-31	2015	F Wholesale & Retail	51 Wholesale	1730539	39318	2415670	0	0	1400366	1212435	976349	166836	167415	134319	7233750	-450875
000151	000151 COMPLANT_A	2016-12-30	2016	F Wholesale & Retail	51 Wholesale	1286552	33163	2068734	0	0	1070643	1767361	1562025	128855	132528	100885	5798250	-350478
000151	000151 COMPLANT_A	2017-12-29	2017	F Wholesale & Retail	51 Wholesale	1224371	63658	2156797	0	0	1166332	2228598	1921270	103124	104896	88436	3643510	108497
000151	000151 COMPLANT_A	2018-12-28	2018	F Wholesale & Retail	51 Wholesale	764374	60021	2157611	46669	0	1157221	1270728	1062101	103716	104811	83421	3030840	-459646
000151	000151 COMPLANT_A	2019-12-31	2019	F Wholesale & Retail	51 Wholesale	630348	57844	2392546	296393	0	1444474	1183601	859256	9079	8494	8751	3107790	-526157
000151	000151 COMPLANT_A	2020-12-31	2020	F Wholesale & Retail	51 Wholesale	475022	51236	1804951	325650	0	1167388	780847	750635	-297399	-295912	-290705	2406320	25540
000153	000153 Fengyuan Pharmaceutical_A	2007-12-28	2007	C Manufacturing	27 Pharmaceutical Products Manufacturing	59504	452400	1088619	174800	0	449726	703779	527858	15034	15810	5889	1900670	55259
000153	000153 Fengyuan Pharmaceutical_A	2008-12-31	2008	C Manufacturing	27 Pharmaceutical Products Manufacturing	109683	451145	1165556	218500	0	511465	873808	640253	19855	20593	15197	873630	49822
000153	000153 Fengyuan Pharmaceutical_A	2009-12-31	2009	C Manufacturing	27 Pharmaceutical Products Manufacturing	107263	456681	1205474	211400	70000	526776	955695	693492	26922	32116	23707	1963070	32406
000153	000153 Fengyuan Pharmaceutical_A	2010-12-31	2010	C Manufacturing	27 Pharmaceutical Products Manufacturing	96419	477423	1275831	201400	40000	522019	1074182	788843	39607	52572	40477	2602690	55037
000153	000153 Fengyuan Pharmaceutical_A	2011-12-30	2011	C Manufacturing	27 Pharmaceutical Products Manufacturing	58111	483160	1324303	218200	0	560213	1521079	1215576	8701	14875	11005	1575660	54105
000153	000153 Fengyuan Pharmaceutical_A	2012-12-31	2012	C Manufacturing	27 Pharmaceutical Products Manufacturing	65739	522280	1450487	279500	60000	675474	1657765	1276835	14571	25284	18092	1684860	45650
000153	000153 Fengyuan Pharmaceutical_A	2013-12-31	2013	C Manufacturing	27 Pharmaceutical Products Manufacturing	308929	632198	2058161	266600	197034	938294	1529898	1131256	28528	41149	27188	2440940	-70311
000153	000153 Fengyuan Pharmaceutical_A	2014-12-31	2014	C Manufacturing	27 Pharmaceutical Products Manufacturing	167893	610934	2237533	265200	67800	1090604	1698945	1248720	45911	56393	41117	3854940	10510
000153	000153 Fengyuan Pharmaceutical_A	2015-12-31	2015	C Manufacturing	27 Pharmaceutical Products Manufacturing	171080	606797	2333359	472200	59400	1134230	1569410	1143631	34017	45869	34258	3258750	60754
000153	000153 Fengyuan Pharmaceutical_A	2016-12-30	2016	C Manufacturing	27 Pharmaceutical Products Manufacturing	156490	843882	2490374	530000	43000	1337600	2033683	1492462	-9263	66561	45711	4023500	78212
000153	000153 Fengyuan Pharmaceutical_A	2017-12-29	2017	C Manufacturing	27 Pharmaceutical Products Manufacturing	262403	800117	2767715	465700	0	1547259	2578105	1789221	96137	96686	65348	2508080	52395
000153	000153 Fengyuan Pharmaceutical_A	2018-12-28	2018	C Manufacturing	27 Pharmaceutical Products Manufacturing	303590	758809	3007998	366000	0	1716211	3013395	1839681	92545	93095	60707	1632950	233593
000153	000153 Fengyuan Pharmaceutical_A	2019-12-31	2019	C Manufacturing	27 Pharmaceutical Products Manufacturing	350726	717351	3559615	490759	105119	2232496	3238064	2002580	124106	119944	80609	2063250	66213
000153	000153 Fengyuan Pharmaceutical_A	2020-12-31	2020	C Manufacturing	27 Pharmaceutical Products Manufacturing	275336	675177	3636208	462419	27038	2188231	3321182	2169965	130555	138112	102097	2746840	292753
000155	000155 CNDL_A	2007-12-28	2007	D Elec, Heat, Gas & Water	44 Elec, Heat Production & Supply	200701	1904256	2780446	260186	321790	969266	2034303	1526605	170887	169620	141832	7134600	264998
000155	000155 CNDL_A	2008-12-31	2008	D Elec, Heat, Gas & Water	44 Elec, Heat Production & Supply	163319	1982425	2958392	268460	245950	1042050	2642147	2051085	148128	160210	136980	2683700	328199
000155	000155 CNDL_A	2009-12-31	2009	D Elec, Heat, Gas & Water	44 Elec, Heat Production & Supply	203503	1838877	3216631	361460	479380	1276324	2251325	1818237	70622	80090	72995	4211200	358161
000155	000155 CNDL_A	2010-12-31	2010	D Elec, Heat, Gas & Water	44 Elec, Heat Production & Supply	197862	1781021	3377952	577460	457630	1674028	2005774	1786902	-255266	-267036	-218764	3280600	-13955
000155	000155 CNDL_A	2011-12-30	2011	D Elec, Heat, Gas & Water	44 Elec, Heat Production & Supply	179193	1593942	3110010	608460	317830	1626811	1987018	1768956	-281526	-267583	-222765	2016300	160874
000155	000155 CNDL_A	2012-12-31	2012	D Elec, Heat, Gas & Water	44 Elec, Heat Production & Supply	351551	1421579	3206882	657398	158860	1743755	2119821	1724927	-105727	2124	1554	1870600	375540
000155	000155 CNDL_A	2013-12-31	2013	D Elec, Heat, Gas & Water	44 Elec, Heat Production & Supply	401400	1314742	2974536	550400	223110	2238775	1810920	1701881	-662395	-647958	-707861	1489900	-117738
000155	000155 CNDL_A	2014-12-31	2014	D Elec, Heat, Gas & Water	44 Elec, Heat Production & Supply	191065	500122	1354910	579400	46800	2242958	842147	838336	-1592494	-1577181	-1649763	3261800	-59645
000155	000155 CNDL_A	2015-12-31	2015	D Elec, Heat, Gas & Water	44 Elec, Heat Production & Supply	98447	142329	744557	828292	0	2347945	319629	295773	-723253	-704452	-710572	4371000	-155937
000155	000155 CNDL_A	2016-12-30	2016	D Elec, Heat, Gas & Water	44 Elec, Heat Production & Supply	2637296	1133168	5941806	102395	1267886	1818984	2013913	1832825	518781	927949	926831	13042900	-1015252
000155	000155 CNDL_A	2017-12-29	2017	D Elec, Heat, Gas & Water	44 Elec, Heat Production & Supply	1059671	2596799	6785209	150000	1668331	3108907	6509123	6130608	290102	293935	381547	7658100	-45237
000155	000155 CNDL_A	2018-12-28	2018	D Elec, Heat, Gas & Water	44 Elec, Heat Production & Supply	673560	3070346	7229037	0	2172424	3440615	4272043	3762959	244728	322204	410932	4572000	645655
000155	000155 CNDL_A	2019-12-31	2019	D Elec, Heat, Gas & Water	44 Elec, Heat Production & Supply	1009642	2891962	7246179	0	2097912	3024088	2051106	1496558	359807	362007	329439	5499100	768957
000155	000155 CNDL_A	2020-12-31	2020	D Elec, Heat, Gas & Water	44 Elec, Heat Production & Supply	923183	4783141	9234185	199963	3350065	4683988	1996508	1373418	403449	404032	293669	10541000	415299
000156	000156 Wasu Media_A	2007-12-28	2007	R Culture, Sports & Entertainment	86 Radio, TV, Film and Video Recording	9306	178850	612950	532896	34345	1206576	455511	405783	-24554	26915	7062		17471
000156	000156 Wasu Media_A	2008-12-31	2008	R Culture, Sports & Entertainment	86 Radio, TV, Film and Video Recording	17775	118011	352635	437094	0	926372	566299	492323	-161166	44210	19889		12496
000156	000156 Wasu Media_A	2009-12-31	2009	R Culture, Sports & Entertainment	86 Radio, TV, Film and Video Recording	52838	107059	352121	340178	0	835745	751898	641143	-29272	92756	85132		-4297
000156	000156 Wasu Media_A	2010-12-31	2010	R Culture, Sports & Entertainment	86 Radio, TV, Film and Video Recording	76526	40824	297490	232865	0	595878	873449	779657	108781	198534	184584		-1663
000156	000156 Wasu Media_A	2011-12-30	2011	R Culture, Sports & Entertainment	86 Radio, TV, Film and Video Recording	434469	1272378	3085708	328200	338000	2386900	1293775	721883	88661	131069	119093		506803
000156	000156 Wasu Media_A	2012-12-31	2012	R Culture, Sports & Entertainment	86 Radio, TV, Film and Video Recording	439081	1476683	3472114	315000	160000	2571056	1550943	883444	118933	181698	176277	11441980	704614
000156	000156 Wasu Media_A	2013-12-31	2013	R Culture, Sports & Entertainment	86 Radio, TV, Film and Video Recording	829828	2096600	5084533	498500	0	3270951	1801185	1005965	191125	256299	255446	23575760	872757
000156	000156 Wasu Media_A	2014-12-31	2014	R Culture, Sports & Entertainment	86 Radio, TV, Film and Video Recording	889950	2212642	5558177	254500	0	3351120	2411616	1395364	337210	386884	383868	28437690	1345570
000156	000156 Wasu Media_A	2015-12-31	2015	R Culture, Sports & Entertainment	86 Radio, TV, Film and Video Recording	6893868	2317019	12674998	0	0	3416966	2858572	1593757	509057	546846	532575	47013940	1206790
000156	000156 Wasu Media_A	2016-12-30	2016	R Culture, Sports & Entertainment	86 Radio, TV, Film and Video Recording	7354092	2464255	14032841	0	0	3919061	3081184	1698007	572116	612296	600611	25671330	1485292
000156	000156 Wasu Media_A	2017-12-29	2017	R Culture, Sports & Entertainment	86 Radio, TV, Film and Video Recording	3728061	2658464	14420294	0	0	4043417	3209308	1776163	648162	641941	641194	16340210	1274256
000156	000156 Wasu Media_A	2018-12-28	2018	R Culture, Sports & Entertainment	86 Radio, TV, Film and Video Recording	4121995	2839908	14741118	0	0	4095269	3435994	2037725	662616	653900	644188	11366480	1194902
000156	000156 Wasu Media_A	2019-12-31	2019	R Culture, Sports & Entertainment	86 Radio, TV, Film and Video Recording	6340931	7614581	24400367	0	0	8843156	6988349	4584145	958882	960358	940966	14964190	2339621
000156	000156 Wasu Media_A	2020-12-31	2020	R Culture, Sports & Entertainment	86 Radio, TV, Film and Video Recording	5641374	8036611	23440514	0	0	9552234	7577648	5107841	951078	942360	951714	15861100	1922057
000157	000157 Zoomlion Co. Ltd._A	2007-12-28	2007	C Manufacturing	35 Special Equipments Manufacturing	1050427	1071145	8532162	846732	323837	4781403	8973561	6404794	1358011	1364324	1331088	43690730	459916
000157	000157 Zoomlion Co. Ltd._A	2008-12-31	2008	C Manufacturing	35 Special Equipments Manufacturing	3366882	2185039	23121994	5134160	3065122	17778466	13548784	9841625	1659598	1785180	1593731	17004780	312622
000157	000157 Zoomlion Co. Ltd._A	2009-12-31	2009	C Manufacturing	35 Special Equipments Manufacturing	4427585	3143690	33914558	8553218	4530379	26322801	20762163	15422267	2729846	2827394	2418822	43517330	-1297365
000157	000157 Zoomlion Co. Ltd._A	2010-12-31	2010	C Manufacturing	35 Special Equipments Manufacturing	20519895	3657857	63081564	6399149	6598851	35607118	32192673	22423986	5373872	5416105	4587956	82714450	545178
000157	000157 Zoomlion Co. Ltd._A	2011-12-30	2011	C Manufacturing	35 Special Equipments Manufacturing	17744514	4101571	71581772	4524260	5995788	35947012	46322581	31316026	9514370	9602474	8173342	57999250	2093235
000157	000157 Zoomlion Co. Ltd._A	2012-12-31	2012	C Manufacturing	35 Special Equipments Manufacturing	23206160	4569360	88974460	4204640	4488790	47785500	48071170	32545610	8908990	8858140	7528960	70942770	2960290
000157	000157 Zoomlion Co. Ltd._A	2013-12-31	2013	C Manufacturing	35 Special Equipments Manufacturing	20072219	5376850	89537158	6040266	5640900	47485587	38541775	27300090	4534237	4521911	3951881	42311550	736770
000157	000157 Zoomlion Co. Ltd._A	2014-12-31	2014	C Manufacturing	35 Special Equipments Manufacturing	16894350	6066794	93757956	3864448	9787306	52510047	25851195	18641595	662922	863139	627875	51077660	-7690133
000157	000157 Zoomlion Co. Ltd._A	2015-12-31	2015	C Manufacturing	35 Special Equipments Manufacturing	13535350	7800033	93723020	7822912	6453055	53113915	20753347	15145956	-605137	33286	91157	36941000	-3334495
000157	000157 Zoomlion Co. Ltd._A	2016-12-30	2016	C Manufacturing	35 Special Equipments Manufacturing	8193686	7450929	89141023	4919498	10099564	51346063	20022517	15244687	-1191551	-1015225	-904808	32747900	2168560
000157	000157 Zoomlion Co. Ltd._A	2017-12-29	2017	C Manufacturing	35 Special Equipments Manufacturing	8255916	5871066	83149068	5423433	6535171	44921774	23272894	18304124	1217778	1241422	1247983	32529830	2851086
000157	000157 Zoomlion Co. Ltd._A	2018-12-28	2018	C Manufacturing	35 Special Equipments Manufacturing	10068012	5438726	93456652	8325497	5539004	54688184	28696543	20923083	2601158	2638524	1956631	26233730	5064119
000157	000157 Zoomlion Co. Ltd._A	2019-12-31	2019	C Manufacturing	35 Special Equipments Manufacturing	6572221	5802581	92068029	5042880	2842054	52534859	43307395	30314615	5013923	5033900	4275115	51435310	6219349
000157	000157 Zoomlion Co. Ltd._A	2020-12-31	2020	C Manufacturing	35 Special Equipments Manufacturing	12483470	6109216	116274939	2958488	2927019	68388026	65108942	46492517	8537058	8651740	7355239	75571730	7421754
000158	000158 CSBM_A	2007-12-28	2007	I Information Technology & Software	65 Software and Info. Technology Services	302862	1422307	3606300	1154200	381012	1992557	2930607	2684851	42770	57906	52022	4760100	234429
000158	000158 CSBM_A	2008-12-31	2008	I Information Technology & Software	65 Software and Info. Technology Services	937117	1305800	4354710	1105753	391709	2108369	3004140	2805166	1730	118653	116759	2106260	80414
000158	000158 CSBM_A	2009-12-31	2009	I Information Technology & Software	65 Software and Info. Technology Services	819641	1201150	4271617	1346276	96421	1945621	3095906	2940027	-25774	74690	74967	6699780	24754
000158	000158 CSBM_A	2010-12-31	2010	I Information Technology & Software	65 Software and Info. Technology Services	982181	1479876	4742241	1380463	14682	2368418	3700806	3387729	68974	77891	54886	4794800	42993
000158	000158 CSBM_A	2011-12-30	2011	I Information Technology & Software	65 Software and Info. Technology Services	622850	1497737	5291114	1519045	12943	2876265	4704884	4449268	-26951	61996	57190	2868260	-179733
000158	000158 CSBM_A	2012-12-31	2012	I Information Technology & Software	65 Software and Info. Technology Services	812518	1667203	5716867	1520418	10235	3289214	5022514	4766399	-121927	15906	11700	2436940	-121172
000158	000158 CSBM_A	2013-12-31	2013	I Information Technology & Software	65 Software and Info. Technology Services	407652	1501058	5773239	1589452	9465	3330822	5857395	5654242	-244714	21575	17543	2976080	-55088
000158	000158 CSBM_A	2014-12-31	2014	I Information Technology & Software	65 Software and Info. Technology Services	275199	1162594	5553163	1504567	82726	3079383	6568519	6490007	-324726	22020	24264	6893880	119396
000158	000158 CSBM_A	2015-12-31	2015	I Information Technology & Software	65 Software and Info. Technology Services	1119879	1301857	10941863	3179751	5987	5509172	8901936	8292942	12937	286430	248722	25873850	-489099
000158	000158 CSBM_A	2016-12-30	2016	I Information Technology & Software	65 Software and Info. Technology Services	2020179	1359656	12804192	3249329	809242	7060367	10974323	10140325	-85210	335660	346995	15893030	436577
000158	000158 CSBM_A	2017-12-29	2017	I Information Technology & Software	65 Software and Info. Technology Services	1522019	1608884	12789215	2421139	668003	6776624	11254468	10437892	324864	347474	355038	13123830	382788
000158	000158 CSBM_A	2018-12-28	2018	I Information Technology & Software	65 Software and Info. Technology Services	2017099	2218418	14142745	2861502	1175000	8050315	9656109	8764152	215872	275392	182936	8628010	867710
000158	000158 CSBM_A	2019-12-31	2019	I Information Technology & Software	65 Software and Info. Technology Services	1807150	2431115	14156416	2860314	521734	8235857	9446620	8639819	99151	123904	95209	10902570	300619
000158	000158 CSBM_A	2020-12-31	2020	I Information Technology & Software	65 Software and Info. Technology Services	2338660	2492910	14895396	2736778	1393445	8857773	9883796	8903778	175287	122494	107109	9911420	1006977
000159	000159 XIIC_A	2007-12-28	2007	F Wholesale & Retail	51 Wholesale	205779	402609	1333953	212300	118000	675438	855176	543742	107791	88553	66146	3015100	212815
000159	000159 XIIC_A	2008-12-31	2008	F Wholesale & Retail	51 Wholesale	433465	379534	1843578	180000	220000	834042	770584	380626	181105	181517	151665	1972670	90568
000159	000159 XIIC_A	2009-12-31	2009	F Wholesale & Retail	51 Wholesale	357742	510474	2302052	374000	460000	1136481	517510	288489	136539	177799	150648	4515490	-128571
000159	000159 XIIC_A	2010-12-31	2010	F Wholesale & Retail	51 Wholesale	625415	283255	3244591	666860	345000	1517492	746935	464839	798902	800157	649798	7284450	36059
000159	000159 XIIC_A	2011-12-30	2011	F Wholesale & Retail	51 Wholesale	512764	304968	3177044	511000	90000	1150516	1237795	819337	373221	396813	332882	3906850	39667
000159	000159 XIIC_A	2012-12-31	2012	F Wholesale & Retail	51 Wholesale	406666	291437	2987005	544000	90000	903550	1400309	1204715	113531	122029	101251	3093730	81243
000159	000159 XIIC_A	2013-12-31	2013	F Wholesale & Retail	51 Wholesale	585011	254601	2982998	600000	110000	907636	1068479	827936	54106	60633	35102	3488260	54424
000159	000159 XIIC_A	2014-12-31	2014	F Wholesale & Retail	51 Wholesale	375600	242570	2968258	280000	110000	785037	1176603	1048185	194282	197462	132579	4893190	151135
000159	000159 XIIC_A	2015-12-31	2015	F Wholesale & Retail	51 Wholesale	310875	231921	2948996	310000	110000	767588	679969	529035	76953	92205	60074	4474600	-165497
000159	000159 XIIC_A	2016-12-30	2016	F Wholesale & Retail	51 Wholesale	257234	400750	3116250	320000	80000	912226	523796	432599	49444	48415	35865	4089680	-33625
000159	000159 XIIC_A	2017-12-29	2017	F Wholesale & Retail	51 Wholesale	296088	360144	3037869	391877	45000	943135	356046	314531	-71937	-71607	-71131	2535600	-29564
000159	000159 XIIC_A	2018-12-28	2018	F Wholesale & Retail	51 Wholesale	234215	347003	2740065	250000	20000	598614	551449	436847	73377	74649	49834	2030410	-9145
000159	000159 XIIC_A	2019-12-31	2019	F Wholesale & Retail	51 Wholesale	141002	334544	2817079	314000	0	632766	430842	395016	33898	33398	26061	2735100	-94405
000159	000159 XIIC_A	2020-12-31	2020	F Wholesale & Retail	51 Wholesale	57128	270109	2679381	108000	120000	485377	552744	472123	99269	99248	84999	2461110	-46592
000166	000166 Shenwan Hongyuan_A	2015-12-31	2015	J Financial	67 Capital Market Services												159115740
000166	000166 Shenwan Hongyuan_A	2016-12-30	2016	J Financial	67 Capital Market Services												125353790
000166	000166 Shenwan Hongyuan_A	2017-12-29	2017	J Financial	67 Capital Market Services												107703970
000166	000166 Shenwan Hongyuan_A	2018-12-28	2018	J Financial	67 Capital Market Services												91721290
000166	000166 Shenwan Hongyuan_A	2019-12-31	2019	J Financial	67 Capital Market Services												120672350
000166	000166 Shenwan Hongyuan_A	2020-12-31	2020	J Financial	67 Capital Market Services												123675370
000301	000301 Eastern Shenghong_A	2007-12-28	2007	C Manufacturing	28 Chemical Fiber Manufacturing	220473	1119503	3145184	242000	0	866734	3001744	2651393	154762	219895	146125	14643200	-149467
000301	000301 Eastern Shenghong_A	2008-12-31	2008	C Manufacturing	28 Chemical Fiber Manufacturing	210839	432768	3813480	719000	110000	1347618	812678	654992	40212	219791	166861	4142000	-304203
000301	000301 Eastern Shenghong_A	2009-12-31	2009	C Manufacturing	28 Chemical Fiber Manufacturing	427262	370515	3874441	701000	59500	1393703	743222	516512	74912	128131	90653	8527660	199423
000301	000301 Eastern Shenghong_A	2010-12-31	2010	C Manufacturing	28 Chemical Fiber Manufacturing	470116	334666	3742525	525000	53500	1197487	916606	605939	99863	107777	71593	6213010	-18010
000301	000301 Eastern Shenghong_A	2011-12-30	2011	C Manufacturing	28 Chemical Fiber Manufacturing	400724	277621	3482568	252000	46500	923422	1072622	757890	152351	150103	107792	3471970	295916
000301	000301 Eastern Shenghong_A	2012-12-31	2012	C Manufacturing	28 Chemical Fiber Manufacturing	455717	263684	3582782	0	39500	888409	875325	586452	210369	210578	159592	3764350	487840
000301	000301 Eastern Shenghong_A	2013-12-31	2013	C Manufacturing	28 Chemical Fiber Manufacturing	479649	254321	3666707	180000	0	702635	1027001	606883	295304	446941	330611	3922720	161527
000301	000301 Eastern Shenghong_A	2014-12-31	2014	C Manufacturing	28 Chemical Fiber Manufacturing	377997	236637	3986898	100000	10777	858995	785481	416517	300349	310428	224741	6225190	-124950
000301	000301 Eastern Shenghong_A	2015-12-31	2015	C Manufacturing	28 Chemical Fiber Manufacturing	319115	260724	4407567	0	257984	1163709	693882	352199	256202	252252	166868	7833260	221141
000301	000301 Eastern Shenghong_A	2016-12-30	2016	C Manufacturing	28 Chemical Fiber Manufacturing	427979	632317	4967758	0	0	1501182	793110	445768	207108	210711	147203	6517560	855575
000301	000301 Eastern Shenghong_A	2017-12-29	2017	C Manufacturing	28 Chemical Fiber Manufacturing	1924647	7997693	13498191	3871280	573862	6898075	16299380	13851257	1746411	1746694	1429158	6468840	1306195
000301	000301 Eastern Shenghong_A	2018-12-28	2018	C Manufacturing	28 Chemical Fiber Manufacturing	3475280	12096085	29630939	4447951	1409780	13935065	23263991	20172358	1272320	1283390	965183	21998630	2114608
000301	000301 Eastern Shenghong_A	2019-12-31	2019	C Manufacturing	28 Chemical Fiber Manufacturing	5311506	13354393	35042253	6115279	2284781	19742241	24887769	21868366	1897648	1905883	1612160	20870500	5215123
000301	000301 Eastern Shenghong_A	2020-12-31	2020	C Manufacturing	28 Chemical Fiber Manufacturing	15147372	13773474	62933613	6913673	17202662	40385753	22777004	21420797	424268	444194	312734	45834510	2061343
000333	000333 Midea Group_A	2010-12-31	2010	C Manufacturing	38 Electrical Mechanism & Equipment Manuf.	10003051	12884376	77534810	5632271	2780007	54260189	110271822	90233585	5541630	7929851	6460832		4249399
000333	000333 Midea Group_A	2011-12-30	2011	C Manufacturing	38 Electrical Mechanism & Equipment Manuf.	15711851	17489931	92621863	6053137	3129507	62446110	134116154	108418755	7474153	8229434	6651873		4106189
000333	000333 Midea Group_A	2012-12-31	2012	C Manufacturing	38 Electrical Mechanism & Equipment Manuf.	14267051	20252529	87736527	5082712	2388474	54571042	102651111	79449036	7004860	7709511	6140890		8089567
000333	000333 Midea Group_A	2013-12-31	2013	C Manufacturing	38 Electrical Mechanism & Equipment Manuf.	18243599	19572161	96946025	8961882	711465	57865462	121265180	93023105	9323651	10011772	8297496	84316170	10054196
000333	000333 Midea Group_A	2014-12-31	2014	C Manufacturing	38 Electrical Mechanism & Equipment Manuf.	9609320	19521814	120292086	6070879	19205	74560632	142310967	106075881	13450503	13990684	11646328	115681780	24788512
000333	000333 Midea Group_A	2015-12-31	2015	C Manufacturing	38 Electrical Mechanism & Equipment Manuf.	16972829	18729881	128841935	3920933	90061	72810313	139347124	103226579	14916873	16051354	13624655	140037670	26764254
000333	000333 Midea Group_A	2016-12-30	2016	C Manufacturing	38 Electrical Mechanism & Equipment Manuf.	27169118	21056791	170600711	3024426	2254348	101624015	159841701	116057883	17324101	18914603	15861912	181712060	26695009
000333	000333 Midea Group_A	2017-12-29	2017	C Manufacturing	38 Electrical Mechanism & Equipment Manuf.	48274200	22600724	248106858	2584102	32986325	165181687	241918896	180714194	21627854	21854774	18611190	362964680	24442623
000333	000333 Midea Group_A	2018-12-28	2018	C Manufacturing	38 Electrical Mechanism & Equipment Manuf.	27888280	22437212	263701148	970144	32091439	171246631	261819635	188357261	25564111	25773058	21650419	245599300	27861080
000333	000333 Midea Group_A	2019-12-31	2019	C Manufacturing	38 Electrical Mechanism & Equipment Manuf.	70916841	21664682	301955419	5701838	41298377	194459322	279380506	198048179	29683092	29929114	25277144	405793600	38590404
000333	000333 Midea Group_A	2020-12-31	2020	C Manufacturing	38 Electrical Mechanism & Equipment Manuf.	81210482	22239214	360382603	9943929	42827287	236145503	285709729	212951732	31493457	31663539	27506542	691225590	29557117
000338	000338 Weichai Power_A	2007-12-28	2007	C Manufacturing	36 Automobile Manufacturing	2715813	5276075	22422663	1157525	241230	13015072	29260968	22352364	3206144	3277646	2798081	40897520	2303003
000338	000338 Weichai Power_A	2008-12-31	2008	C Manufacturing	36 Automobile Manufacturing	5863947	6033852	29267735	1246076	772200	17941257	33127784	26429032	2625588	2740809	2411820	13949790	1874897
000338	000338 Weichai Power_A	2009-12-31	2009	C Manufacturing	36 Automobile Manufacturing	6578271	7015899	36218151	1041584	942200	20556836	35525182	26867476	4528239	4679890	3947510	51853230	2439294
000338	000338 Weichai Power_A	2010-12-31	2010	C Manufacturing	36 Automobile Manufacturing	11158565	7840832	52517203	545176	954727	29147074	63279564	47704054	9245181	9396657	7999104	82506440	9404770
000338	000338 Weichai Power_A	2011-12-30	2011	C Manufacturing	36 Automobile Manufacturing	16612741	9653054	61544547	1541238	352255	32641785	60019265	46806607	7169908	7418506	6319996	52325580	5952681
000338	000338 Weichai Power_A	2012-12-31	2012	C Manufacturing	36 Automobile Manufacturing	16726970	11526489	66320363	2742092	6344250	34921127	48165395	38775044	3718866	3959814	3234267	51754590	2756169
000338	000338 Weichai Power_A	2013-12-31	2013	C Manufacturing	36 Automobile Manufacturing	19580128	13149176	78521809	1245568	9146040	44194497	58311713	46287777	4456250	4608746	3817636	40644900	5768411
000338	000338 Weichai Power_A	2014-12-31	2014	C Manufacturing	36 Automobile Manufacturing	24434414	23509393	122255575	2765864	7271881	80313687	79637162	62618911	6492799	6868447	5718204	54028140	11171728
000338	000338 Weichai Power_A	2015-12-31	2015	C Manufacturing	36 Automobile Manufacturing	24856509	23737018	115840444	2961108	7283743	73903458	74167741	57063787	2622620	3125902	2198114	36232880	6838514
000338	000338 Weichai Power_A	2016-12-30	2016	C Manufacturing	36 Automobile Manufacturing	27122982	25795956	163536190	4771649	30216116	119262248	93183521	72099983	4110584	4637647	3596254	40577100	8250433
000338	000338 Weichai Power_A	2017-12-29	2017	C Manufacturing	36 Automobile Manufacturing	34221838	27068308	189638167	3174887	15678595	133283175	151569392	118467630	10384904	10522267	9178367	64425000	16443114
000338	000338 Weichai Power_A	2018-12-28	2018	C Manufacturing	36 Automobile Manufacturing	38209953	29454072	205276365	5472766	10908512	143017037	159255832	123686414	13603726	13858284	11625734	61515700	22261629
000338	000338 Weichai Power_A	2019-12-31	2019	C Manufacturing	36 Automobile Manufacturing	48817622	26315978	236831675	2014692	11373658	167056949	174360893	136353235	14155893	14351650	11907007	123842140	23834693
000338	000338 Weichai Power_A	2020-12-31	2020	C Manufacturing	36 Automobile Manufacturing	62216112	31720416	270750169	5731087	12026638	190316841	197491093	159352649	12460726	12681679	11274840	120079250	22928156
000400	000400 XJEC_A	2007-12-28	2007	C Manufacturing	38 Electrical Mechanism & Equipment Manuf.	995368	745603	4653503	1287250	0	2325169	2454630	1704795	175451	215683	164144	7149340	235782
000400	000400 XJEC_A	2008-12-31	2008	C Manufacturing	38 Electrical Mechanism & Equipment Manuf.	943310	760377	4740103	923250	40000	2380908	2601379	1811763	106531	145529	102835	4970490	275857
000400	000400 XJEC_A	2009-12-31	2009	C Manufacturing	38 Electrical Mechanism & Equipment Manuf.	593922	836813	4605039	894250	50000	2070300	3039605	2054803	219777	273636	230518	8624600	197291
000400	000400 XJEC_A	2010-12-31	2010	C Manufacturing	38 Electrical Mechanism & Equipment Manuf.	1002239	815202	5754830	449241	450000	2996939	3855526	2746927	201698	290578	247219	12588890	171304
000400	000400 XJEC_A	2011-12-30	2011	C Manufacturing	38 Electrical Mechanism & Equipment Manuf.	1171352	839998	7071612	262924	185000	4105015	4362305	2935043	309458	363768	304183	7319560	472569
000400	000400 XJEC_A	2012-12-31	2012	C Manufacturing	38 Electrical Mechanism & Equipment Manuf.	539352	1042570	6925570	207000	0	3738231	6611806	4842365	535509	672314	569536	9324400	497672
000400	000400 XJEC_A	2013-12-31	2013	C Manufacturing	38 Electrical Mechanism & Equipment Manuf.	1372884	1076547	10386765	400000	0	5637633	8774280	6163713	1004650	1146562	995324	15288620	751406
000400	000400 XJEC_A	2014-12-31	2014	C Manufacturing	38 Electrical Mechanism & Equipment Manuf.	827200	1029143	10792196	0	0	4558034	8359194	5485494	1321223	1395471	1289267	20469040	-208309
000400	000400 XJEC_A	2015-12-31	2015	C Manufacturing	38 Electrical Mechanism & Equipment Manuf.	923681	991822	12487337	0	0	5615700	7346300	5292128	785509	929816	805861	19591800	503307
000400	000400 XJEC_A	2016-12-30	2016	C Manufacturing	38 Electrical Mechanism & Equipment Manuf.	1803771	1032976	14300837	120000	0	6750300	9607010	7371489	967050	1085291	940486	18301140	1247016
000400	000400 XJEC_A	2017-12-29	2017	C Manufacturing	38 Electrical Mechanism & Equipment Manuf.	1341702	1198036	15308721	0	0	7183974	10329489	8200300	788648	792737	681789	13299840	-34942
000400	000400 XJEC_A	2018-12-28	2018	C Manufacturing	38 Electrical Mechanism & Equipment Manuf.	974813	1225237	14576909	96240	0	6223884	8216559	6785686	308415	324832	273710	8964030	463240
000400	000400 XJEC_A	2019-12-31	2019	C Manufacturing	38 Electrical Mechanism & Equipment Manuf.	1399468	1596843	16018560	91000	0	7065749	10852446	8873965	600302	608528	538619	10859690	171969
000400	000400 XJEC_A	2020-12-31	2020	C Manufacturing	38 Electrical Mechanism & Equipment Manuf.	1739684	1597636	16806143	0	0	7606940	11191202	8932761	888084	907504	802630	14580410	783467
000401	000401 JIDONG CEMENT_A	2007-12-28	2007	C Manufacturing	30 Non-Metal Mineral Products Manuf.	860877	4057678	8210263	1958587	1134143	5260516	3462017	2410625	356185	491317	416698	19977490	537298
000401	000401 JIDONG CEMENT_A	2008-12-31	2008	C Manufacturing	30 Non-Metal Mineral Products Manuf.	2061588	4356461	12736837	1854500	2313800	6426676	4568734	3273043	389161	574285	510166	12006430	629191
000401	000401 JIDONG CEMENT_A	2009-12-31	2009	C Manufacturing	30 Non-Metal Mineral Products Manuf.	3060562	9142852	21672117	2518000	5653050	13953823	6989910	4767319	1147064	1291854	1075855	23406470	1981420
000401	000401 JIDONG CEMENT_A	2010-12-31	2010	C Manufacturing	30 Non-Metal Mineral Products Manuf.	3255958	13489396	30252313	3821000	10743570	20962150	11064098	7558435	1736425	1989574	1568499	28657770	1698956
000401	000401 JIDONG CEMENT_A	2011-12-30	2011	C Manufacturing	30 Non-Metal Mineral Products Manuf.	3264899	18465112	38075213	5029447	7788893	24916893	15728165	10898033	1747915	2116105	1581643	20216890	1414424
000401	000401 JIDONG CEMENT_A	2012-12-31	2012	C Manufacturing	30 Non-Metal Mineral Products Manuf.	3324514	24094597	41504031	5246000	7934495	28137909	14613340	11156339	-152637	227320	137982	18595820	956080
000401	000401 JIDONG CEMENT_A	2013-12-31	2013	C Manufacturing	30 Non-Metal Mineral Products Manuf.	2622424	26164158	43094221	4373000	6963330	29194421	15710734	12034073	-27894	444387	198724	11426990	1215181
000401	000401 JIDONG CEMENT_A	2014-12-31	2014	C Manufacturing	30 Non-Metal Mineral Products Manuf.	3061567	25479858	44054273	6782900	2919010	30617157	15664735	12381119	-838704	-179156	-277481	17612120	2253472
000401	000401 JIDONG CEMENT_A	2015-12-31	2015	C Manufacturing	30 Non-Metal Mineral Products Manuf.	1996085	24603658	41506446	9295500	1128595	30173405	11108248	9406032	-1987990	-1735656	-2150344	14688000	917288
000401	000401 JIDONG CEMENT_A	2016-12-30	2016	C Manufacturing	30 Non-Metal Mineral Products Manuf.	3188553	23324996	41480046	11763697	1586275	30312172	12335155	9353313	-121163	198844	-23653	16035520	2691290
000401	000401 JIDONG CEMENT_A	2017-12-29	2017	C Manufacturing	30 Non-Metal Mineral Products Manuf.	5765664	29504521	57801246	13817327	1727500	38183694	25167938	18434766	1432954	1418992	939599	18582340	3527495
000401	000401 JIDONG CEMENT_A	2018-12-28	2018	C Manufacturing	30 Non-Metal Mineral Products Manuf.	10412313	34018125	72207522	13751240	1138500	42930333	31448127	20190972	4343611	4321935	3238012	16682330	7782122
000401	000401 JIDONG CEMENT_A	2019-12-31	2019	C Manufacturing	30 Non-Metal Mineral Products Manuf.	5979048	32615936	60733496	7600837	2375000	31895531	34507032	21715561	6307077	6254017	4904625	22921360	8219097
000401	000401 JIDONG CEMENT_A	2020-12-31	2020	C Manufacturing	30 Non-Metal Mineral Products Manuf.	5896553	31336986	58947299	2345894	4389280	26797929	35479631	23056550	6755370	6752730	5183673	19067450	8728180
000402	000402 FINANCIAL STREET_A	2007-12-28	2007	K Real Estate	70 Real Estate	2282828	1306605	15623670	1243000	3080000	9401365	4214362	2355955	2816161	2815633	2004826	30520180	-813161
000402	000402 FINANCIAL STREET_A	2008-12-31	2008	K Real Estate	70 Real Estate	7298356	1699541	27498776	1647040	5315000	12679468	5595077	2799688	1370998	1417102	1038845	18882030	-5126955
000402	000402 FINANCIAL STREET_A	2009-12-31	2009	K Real Estate	70 Real Estate	13188730	1643391	42354053	2720000	7714474	26410462	6231485	3797115	1885492	1917461	1374056	30097110	-1570620
000402	000402 FINANCIAL STREET_A	2010-12-31	2010	K Real Estate	70 Real Estate	13907140	1650315	54168114	5010000	9553913	36925063	8110294	4501495	2260375	2530587	1833617	20009000	-2481090
000402	000402 FINANCIAL STREET_A	2011-12-30	2011	K Real Estate	70 Real Estate	9234381	2727295	59722102	800000	6611353	41226709	9637283	5409683	2873421	2876986	2057652	18313830	-2225457
000402	000402 FINANCIAL STREET_A	2012-12-31	2012	K Real Estate	70 Real Estate	11380519	2637304	70030328	7240000	13436665	48984766	17233868	11811128	3572221	3663488	2696543	20432790	-1925904
000402	000402 FINANCIAL STREET_A	2013-12-31	2013	K Real Estate	70 Real Estate	9774054	2603807	76070576	1260000	22853772	51614924	19882572	12421411	4686752	4714081	3520035	15831630	-2905953
000402	000402 FINANCIAL STREET_A	2014-12-31	2014	K Real Estate	70 Real Estate	8061920	2871567	87587440	530000	25824972	60784575	22035886	15287425	4116243	4219127	3112538	36853510	-321180
000402	000402 FINANCIAL STREET_A	2015-12-31	2015	K Real Estate	70 Real Estate	8543149	2885540	105678676	1525000	31746167	76675129	15564750	10886817	3188972	3207849	2265055	34462360	-12841571
000402	000402 FINANCIAL STREET_A	2016-12-30	2016	K Real Estate	70 Real Estate	13339391	2630041	112835515	0	21763700	81703973	19852544	13889932	4195960	4215089	2815596	30785980	17085923
000402	000402 FINANCIAL STREET_A	2017-12-29	2017	K Real Estate	70 Real Estate	11549154	2610891	125215578	950000	29099455	91509284	25519341	18014647	5528970	5600076	4102689	33207010	-7254328
000402	000402 FINANCIAL STREET_A	2018-12-28	2018	K Real Estate	70 Real Estate	11957203	2565951	148526839	3010970	40546669	111328375	22113354	11366468	5384298	5541457	4037487	19248710	-9029133
000402	000402 FINANCIAL STREET_A	2019-12-31	2019	K Real Estate	70 Real Estate	11027133	2501293	161989876	50000	43772530	123008744	26184016	15669976	5755925	5717243	4120653	24270110	2660295
000402	000402 FINANCIAL STREET_A	2020-12-31	2020	K Real Estate	70 Real Estate	18817129	2640496	169207916	2510000	47287254	129402854	18121373	12166665	3356263	3460538	2218468	19278600	9889878
000403	000403 PLBIO_A	2007-12-28	2007	C Manufacturing	27 Pharmaceutical Products Manufacturing	23150	850615	1659493	841582	58087	1649571	645031	481672	-31539	85515	74933	1071120	95030
000403	000403 PLBIO_A	2008-12-31	2008	C Manufacturing	27 Pharmaceutical Products Manufacturing	8267	710273	1214775	432195	48344	1037512	578801	416160	-37	199987	185834		74902
000403	000403 PLBIO_A	2009-12-31	2009	C Manufacturing	27 Pharmaceutical Products Manufacturing	61754	644662	1251795	454651	42262	1114155	465911	248672	-20382	-21282	-40001		111865
000403	000403 PLBIO_A	2010-12-31	2010	C Manufacturing	27 Pharmaceutical Products Manufacturing	15008	491335	925414	267449	11724	651418	545673	242247	-8923	14275	-10909		9878
000403	000403 PLBIO_A	2011-12-30	2011	C Manufacturing	27 Pharmaceutical Products Manufacturing	52551	393679	960805	240184	0	678061	461068	152062	53218	33027	3948		130137
000403	000403 PLBIO_A	2012-12-31	2012	C Manufacturing	27 Pharmaceutical Products Manufacturing	37922	325101	1067946	279959	0	780267	469824	178753	53132	27360	2535		123245
000403	000403 PLBIO_A	2013-12-31	2013	C Manufacturing	27 Pharmaceutical Products Manufacturing	16029	325049	1187156	225459	92000	835472	477716	190680	58866	88639	64005	4284920	91007
000403	000403 PLBIO_A	2014-12-31	2014	C Manufacturing	27 Pharmaceutical Products Manufacturing	43697	622302	1193806	184950	72000	735156	489496	210045	100251	147841	106932	4851880	77039
000403	000403 PLBIO_A	2015-12-31	2015	C Manufacturing	27 Pharmaceutical Products Manufacturing	51639	615247	1265309	214950	47000	739819	500269	235434	68318	92259	66840	7997430	70311
000403	000403 PLBIO_A	2016-12-30	2016	C Manufacturing	27 Pharmaceutical Products Manufacturing	202823	471310	1279596	200000	24000	752668	561214	246288	59579	64469	40896	8943270	62487
000403	000403 PLBIO_A	2017-12-29	2017	C Manufacturing	27 Pharmaceutical Products Manufacturing	145872	447996	1320580	200000	0	778407	685378	294841	83636	44425	15245	8103730	-14952
000403	000403 PLBIO_A	2018-12-28	2018	C Manufacturing	27 Pharmaceutical Products Manufacturing	154767	413042	1319620	180000	0	698078	859843	401328	93463	97589	74940	6863500	116635
000403	000403 PLBIO_A	2019-12-31	2019	C Manufacturing	27 Pharmaceutical Products Manufacturing	110943	379620	1271642	110000	0	470038	915657	436412	180038	189005	157838	8804260	190843
000403	000403 PLBIO_A	2020-12-31	2020	C Manufacturing	27 Pharmaceutical Products Manufacturing	102827	350240	1652617	332406	20022	685711	1049938	537358	220296	217193	182684	18712520	194840
000404	000404 Changhong Huayi_A	2007-12-28	2007	C Manufacturing	34 Universal Equipment Manufacturing	242875	685188	2409717	246700	145000	1792922	2662555	2361795	52227	87322	52440	3054310	351344
000404	000404 Changhong Huayi_A	2008-12-31	2008	C Manufacturing	34 Universal Equipment Manufacturing	364457	565224	2078785	271700	145000	1400538	3079505	2699603	68791	89784	73162	1080860	73426
000404	000404 Changhong Huayi_A	2009-12-31	2009	C Manufacturing	34 Universal Equipment Manufacturing	374489	645614	2955226	302700	105000	2098700	3255733	2672984	190514	196232	167723	2745960	101040
000404	000404 Changhong Huayi_A	2010-12-31	2010	C Manufacturing	34 Universal Equipment Manufacturing	268730	784201	3592170	398303	90000	2702836	4617019	4087686	83016	96426	77120	2950440	131859
000404	000404 Changhong Huayi_A	2011-12-30	2011	C Manufacturing	34 Universal Equipment Manufacturing	491568	779385	4216610	524270	50000	3273886	5367953	4857041	25995	84212	72003	1447630	157877
000404	000404 Changhong Huayi_A	2012-12-31	2012	C Manufacturing	34 Universal Equipment Manufacturing	554338	833595	4729123	681457	11000	3612083	5601432	4817863	186657	192981	173186	1892310	279497
000404	000404 Changhong Huayi_A	2013-12-31	2013	C Manufacturing	34 Universal Equipment Manufacturing	1122734	925930	6365417	568886	6000	3877967	6710000	5659038	249879	285503	253682	3441690	9549
000404	000404 Changhong Huayi_A	2014-12-31	2014	C Manufacturing	34 Universal Equipment Manufacturing	1182386	1174307	6604537	347923	6000	3907066	7002905	5838753	323159	326357	289568	4521760	810536
000404	000404 Changhong Huayi_A	2015-12-31	2015	C Manufacturing	34 Universal Equipment Manufacturing	939100	1332228	6970503	427246	6000	4005923	6856157	5812695	372081	389287	331616	5232480	725545
000404	000404 Changhong Huayi_A	2016-12-30	2016	C Manufacturing	34 Universal Equipment Manufacturing	2013422	1357932	8102494	1258110	0	4852377	6965089	6009594	435102	458625	395766	5596240	195462
000404	000404 Changhong Huayi_A	2017-12-29	2017	C Manufacturing	34 Universal Equipment Manufacturing	1803257	1385034	9978197	2021312	0	6015533	8114110	7156107	244330	247946	212098	4377810	-162226
000404	000404 Changhong Huayi_A	2018-12-28	2018	C Manufacturing	34 Universal Equipment Manufacturing	2780639	1573717	10093936	1779992	0	5879347	8910813	7839716	199996	195453	163786	2686540	172345
000404	000404 Changhong Huayi_A	2019-12-31	2019	C Manufacturing	34 Universal Equipment Manufacturing	2894717	1541364	10248442	1285574	228000	5986870	9589211	8567037	120494	126892	100014	2749180	782450
000404	000404 Changhong Huayi_A	2020-12-31	2020	C Manufacturing	34 Universal Equipment Manufacturing	2604996	1471266	10938364	1149097	168000	6522207	10452989	9256528	208588	214413	181698	3528700	559988
000407	000407 SDSL_A	2007-12-28	2007	D Elec, Heat, Gas & Water	45 Gas Production & Supply	210536	793526	2315213	559000	581895	1567726	1245598	1079225	42288	43432	27198	4708720	39695
000407	000407 SDSL_A	2008-12-31	2008	D Elec, Heat, Gas & Water	45 Gas Production & Supply	275821	837026	2096833	499800	94408	1154643	1799320	1609540	388339	404303	289485	1979800	59754
000407	000407 SDSL_A	2009-12-31	2009	D Elec, Heat, Gas & Water	45 Gas Production & Supply	409000	792206	2409090	534900	117708	1266411	1459945	1305873	273178	273644	239379	4359840	-85189
000407	000407 SDSL_A	2010-12-31	2010	D Elec, Heat, Gas & Water	45 Gas Production & Supply	396287	776410	3114749	680593	55863	1658604	2152517	1999042	308343	315845	335462	4050210	2767
000407	000407 SDSL_A	2011-12-30	2011	D Elec, Heat, Gas & Water	45 Gas Production & Supply	472318	754265	3133955	731220	4446	1731343	2288733	2083601	-26685	2621	6226	2480070	120666
000407	000407 SDSL_A	2012-12-31	2012	D Elec, Heat, Gas & Water	45 Gas Production & Supply	677976	801305	3175201	687429	3524	1860085	2186660	1994348	-164302	-163202	-139357	4226500	45651
000407	000407 SDSL_A	2013-12-31	2013	D Elec, Heat, Gas & Water	45 Gas Production & Supply	574369	843491	3554601	601532	152548	2186351	2339180	2104981	42263	49045	53242	3544810	26807
000407	000407 SDSL_A	2014-12-31	2014	D Elec, Heat, Gas & Water	45 Gas Production & Supply	686405	427856	4102804	700567	141979	2077057	2872310	2633222	58655	42965	52989	4760400	58723
000407	000407 SDSL_A	2015-12-31	2015	D Elec, Heat, Gas & Water	45 Gas Production & Supply	712547	665452	4151647	1031330	305625	2052291	2509397	2260597	28075	26922	41467	6432350	65494
000407	000407 SDSL_A	2016-12-30	2016	D Elec, Heat, Gas & Water	45 Gas Production & Supply	574448	873538	4302561	452500	337125	1783455	2649795	2306046	-249689	-251396	-325192	8105580	51133
000407	000407 SDSL_A	2017-12-29	2017	D Elec, Heat, Gas & Water	45 Gas Production & Supply	603377	1056992	5045105	610450	299700	2346639	3827959	3260860	357909	160955	122703	6767850	202159
000407	000407 SDSL_A	2018-12-28	2018	D Elec, Heat, Gas & Water	45 Gas Production & Supply	1019938	1465879	6443855	1093602	164500	3689771	4675800	3936743	235674	236685	181890	3282720	283942
000407	000407 SDSL_A	2019-12-31	2019	D Elec, Heat, Gas & Water	45 Gas Production & Supply	740019	1588180	6509314	926639	180340	3597321	5348283	4542512	286181	288082	203954	3133100	590798
000407	000407 SDSL_A	2020-12-31	2020	D Elec, Heat, Gas & Water	45 Gas Production & Supply	895147	1791339	6752490	1226665	401743	3851088	4596361	3818188	304516	297553	215636	3740360	449781
000408	000408 Zangge Holding_A	2007-12-28	2007	C Manufacturing	26 Chem. Materials & Chem. Products Manuf.	1133	167594	1051313	284490	28000	671227	671733	673250	-34829	9619	2906	1233470	-213391
000408	000408 Zangge Holding_A	2008-12-31	2008	C Manufacturing	26 Chem. Materials & Chem. Products Manuf.	1202	157782	701815	189227	0	427963	902805	922332	-120887	-116358	-112433	1011730	114942
000408	000408 Zangge Holding_A	2009-12-31	2009	C Manufacturing	26 Chem. Materials & Chem. Products Manuf.	1912	105729	513884	146897	0	379896	142219	140357	-128753	-150511	-161943	2248010	9940
000408	000408 Zangge Holding_A	2010-12-31	2010	C Manufacturing	26 Chem. Materials & Chem. Products Manuf.	2055	73833	440976	103379	0	276364	227616	217648	48128	32503	32503	2972110	6237
000408	000408 Zangge Holding_A	2011-12-30	2011	C Manufacturing	26 Chem. Materials & Chem. Products Manuf.	1779	63018	427876	86459	0	255539	218932	211826	20627	7133	7098	1728270	16858
000408	000408 Zangge Holding_A	2012-12-31	2012	C Manufacturing	26 Chem. Materials & Chem. Products Manuf.	6023	58318	451035	66449	0	273858	33253	14155	17422	5786	4840	1960380	11709
000408	000408 Zangge Holding_A	2013-12-31	2013	C Manufacturing	26 Chem. Materials & Chem. Products Manuf.	2499	54099	576770	7740	0	383182	192609	188714	-23248	16474	16412	1506240	-3512
000408	000408 Zangge Holding_A	2014-12-31	2014	C Manufacturing	26 Chem. Materials & Chem. Products Manuf.	219	21253	456453	3000	0	318855	56646	57159	-55076	-55390	-55423	2666830	639
000408	000408 Zangge Holding_A	2015-12-31	2015	C Manufacturing	26 Chem. Materials & Chem. Products Manuf.	285503	2531925	5283676	600000	541580	2366368	2728010	849044	1001014	1177009	1001739	5003140	660459
000408	000408 Zangge Holding_A	2016-12-30	2016	C Manufacturing	26 Chem. Materials & Chem. Products Manuf.	1733498	3246593	7360720	0	228080	1372504	2602884	737676	1085029	1087426	919244	31332140	402557
000408	000408 Zangge Holding_A	2017-12-29	2017	C Manufacturing	26 Chem. Materials & Chem. Products Manuf.	836170	3269412	7744622	300000	20000	1209768	3173178	855113	1449676	1442703	1216946	35289900	-66460
000408	000408 Zangge Holding_A	2018-12-28	2018	C Manufacturing	26 Chem. Materials & Chem. Products Manuf.	60345	3161427	8905528	530000	0	1444737	2680568	848454	1020053	1005418	850169	22370210	888043
000408	000408 Zangge Holding_A	2019-12-31	2019	C Manufacturing	26 Chem. Materials & Chem. Products Manuf.	82100	3781884	9643559	415000	0	1736932	2018558	843963	433356	407373	308259	14714090	276996
000408	000408 Zangge Holding_A	2020-12-31	2020	C Manufacturing	26 Chem. Materials & Chem. Products Manuf.	461744	3601343	8677639	0	0	760505	1903487	1288438	339355	307438	228888	15970170	-174468
000409	000409 Yunding Tech_A	2007-12-28	2007	I Information Technology & Software	65 Software and Info. Technology Services	51	156	63198	0	90	12894	0	0	-16243	-26919	-26919	1562930	-12962
000409	000409 Yunding Tech_A	2008-12-31	2008	I Information Technology & Software	65 Software and Info. Technology Services	6501	1177	65500	0	90	12438	15277	13734	-2898	2757	2757	493560	-14976
000409	000409 Yunding Tech_A	2009-12-31	2009	I Information Technology & Software	65 Software and Info. Technology Services	20060	928	52127	0	90	10803	15236	14867	-13074	-13834	-13834	1485810	7335
000409	000409 Yunding Tech_A	2010-12-31	2010	I Information Technology & Software	65 Software and Info. Technology Services	20841	748	48201	0	90	12094	18960	18850	-5655	-5655	-5655	1218470	-1180
000409	000409 Yunding Tech_A	2011-12-30	2011	I Information Technology & Software	65 Software and Info. Technology Services	344605	195366	1212033	100000	0	375172	288691	93030	142580	142295	106395	822600	124226
000409	000409 Yunding Tech_A	2012-12-31	2012	I Information Technology & Software	65 Software and Info. Technology Services	192005	307992	1198423	0	90	256447	299050	108519	110988	110610	80584	6911010	72403
000409	000409 Yunding Tech_A	2013-12-31	2013	I Information Technology & Software	65 Software and Info. Technology Services	208640	490183	1776914	270000	100090	681775	409036	154401	170962	170067	127319	6093220	44630
000409	000409 Yunding Tech_A	2014-12-31	2014	I Information Technology & Software	65 Software and Info. Technology Services	182488	766768	3311945	600000	314090	2044712	317646	209366	-24663	-22953	-29484	4816910	-82546
000409	000409 Yunding Tech_A	2015-12-31	2015	I Information Technology & Software	65 Software and Info. Technology Services	294339	975662	5676484	1535625	738311	4131901	2219588	1718137	205045	208841	123364	6060130	-256105
000409	000409 Yunding Tech_A	2016-12-30	2016	I Information Technology & Software	65 Software and Info. Technology Services	369007	955193	6198260	1822008	357076	4846109	2217397	1951876	-191375	-177076	-191809	6712470	-201148
000409	000409 Yunding Tech_A	2017-12-29	2017	I Information Technology & Software	65 Software and Info. Technology Services	431520	1051581	5973334	2438010	644004	4889012	1430257	1295114	-237115	-275947	-271251	2677280	-66506
000409	000409 Yunding Tech_A	2018-12-28	2018	I Information Technology & Software	65 Software and Info. Technology Services	201525	706649	4794144	628700	241385	2643388	3065395	2936723	160494	157744	127355	2891870	701615
000409	000409 Yunding Tech_A	2019-12-31	2019	I Information Technology & Software	65 Software and Info. Technology Services	694472	685867	4395548	976350	201816	2903133	2486956	2371813	-962730	-960912	-862353	2462690	-92531
000409	000409 Yunding Tech_A	2020-12-31	2020	I Information Technology & Software	65 Software and Info. Technology Services	200279	186714	996445	15000	0	425959	2163458	1945157	132718	126409	99409	2079490	-155301
000410	000410 SMTCL_A	2007-12-28	2007	C Manufacturing	34 Universal Equipment Manufacturing	773236	1568174	8005681	1725187	44267	6495044	5960714	4923690	143315	199255	77049	11143970	-268969
000410	000410 SMTCL_A	2008-12-31	2008	C Manufacturing	34 Universal Equipment Manufacturing	791172	1501966	9328337	2893263	40000	7943253	6545420	5542895	-125869	60847	42318	2629170	-777670
000410	000410 SMTCL_A	2009-12-31	2009	C Manufacturing	34 Universal Equipment Manufacturing	627836	1409307	9059019	2900850	860000	7620903	6067623	4756145	30958	102473	53543	6174730	-1105470
000410	000410 SMTCL_A	2010-12-31	2010	C Manufacturing	34 Universal Equipment Manufacturing	462637	1569653	10482713	3716000	700000	8933466	8046977	6313899	29603	202908	139537	6600200	-259184
000410	000410 SMTCL_A	2011-12-30	2011	C Manufacturing	34 Universal Equipment Manufacturing	1091949	1433412	12355304	4742700	180000	10727039	9610843	7516575	78266	141126	110082	3752840	181885
000410	000410 SMTCL_A	2012-12-31	2012	C Manufacturing	34 Universal Equipment Manufacturing	516028	1314290	13122446	6990000	260000	11487101	7786881	5805928	12799	64283	33839	3376460	-1275056
000410	000410 SMTCL_A	2013-12-31	2013	C Manufacturing	34 Universal Equipment Manufacturing	1513574	2086677	16372642	8815000	240000	13649349	7379063	5523266	-42719	69821	34347	4447390	-1343573
000410	000410 SMTCL_A	2014-12-31	2014	C Manufacturing	34 Universal Equipment Manufacturing	2369982	1912112	20146087	8552000	2280000	17403835	7814944	5724046	-50638	63905	22084	9591350	-1643096
000410	000410 SMTCL_A	2015-12-31	2015	C Manufacturing	34 Universal Equipment Manufacturing	2511768	1830935	22289637	8460000	4016096	20030350	6383901	4689848	-802049	-752530	-639874	19152080	-2861074
000410	000410 SMTCL_A	2016-12-30	2016	C Manufacturing	34 Universal Equipment Manufacturing	2562786	2822584	24798384	9277811	3692381	23974354	6243793	4806064	-1522842	-1490532	-1437442	10226690	-1935685
000410	000410 SMTCL_A	2017-12-29	2017	C Manufacturing	34 Universal Equipment Manufacturing	5839188	3003515	21410684	10269486	53360	20389661	4189237	3105134	-86083	53098	108353	7471000	-1123269
000410	000410 SMTCL_A	2018-12-28	2018	C Manufacturing	34 Universal Equipment Manufacturing	3509010	3420137	20392382	10826058	728770	20242225	5014892	3729111	-771040	-815723	-864093	4830120	-56914
000410	000410 SMTCL_A	2019-12-31	2019	C Manufacturing	34 Universal Equipment Manufacturing	2112556	1638316	7212131	0	29300	6115974	1002138	1981988	-3038994	-3087719	-3116595	11468280	-37709
000410	000410 SMTCL_A	2020-12-31	2020	C Manufacturing	34 Universal Equipment Manufacturing	606783	1593609	5555335	0	25300	5208111	1343137	1459150	-705623	-729934	-734179	6214090	-908187
000411	000411 Int'l Group_A	2007-12-28	2007	F Wholesale & Retail	51 Wholesale	138811	67223	1304330	371454	0	1036097	3382361	3199242	46537	46580	30444	1521300	-39623
000411	000411 Int'l Group_A	2008-12-31	2008	F Wholesale & Retail	51 Wholesale	276882	106338	1471540	457254	0	1189474	4098883	3875407	53806	55504	40550	831870	122160
000411	000411 Int'l Group_A	2009-12-31	2009	F Wholesale & Retail	51 Wholesale	245567	107022	1848443	477842	0	1501257	5077116	4807786	85559	88166	63647	1495710	42951
000411	000411 Int'l Group_A	2010-12-31	2010	F Wholesale & Retail	51 Wholesale	304570	111659	2465998	551244	0	2007693	6638251	6276344	112754	120379	87446	2149180	91139
000411	000411 Int'l Group_A	2011-12-30	2011	F Wholesale & Retail	51 Wholesale	745409	190766	3679048	646037	0	2762180	8526354	8022084	521566	523337	383845	2024710	-80647
000411	000411 Int'l Group_A	2012-12-31	2012	F Wholesale & Retail	51 Wholesale	598742	194739	4110205	602295	0	3062465	10589955	9922183	193198	199410	143698	1748800	69437
000411	000411 Int'l Group_A	2013-12-31	2013	F Wholesale & Retail	51 Wholesale	632068	219998	4797609	858985	32594	3552369	12369304	11610064	234664	237849	168777	2205190	75721
000411	000411 Int'l Group_A	2014-12-31	2014	F Wholesale & Retail	51 Wholesale	524623	280741	5211121	844794	16195	3844379	14073811	13258928	178532	189622	128357	4433210	88049
000411	000411 Int'l Group_A	2015-12-31	2015	F Wholesale & Retail	51 Wholesale	649044	265219	6124974	1141971	7656	4609386	15466437	14606144	210088	214803	153902	5516090	94336
000411	000411 Int'l Group_A	2016-12-30	2016	F Wholesale & Retail	51 Wholesale	801041	475601	6987142	797315	24806	5290334	17257327	16280923	259301	265749	191879	4584640	141528
000411	000411 Int'l Group_A	2017-12-29	2017	F Wholesale & Retail	51 Wholesale	1624475	556879	9083391	2215113	85226	7178187	18907331	17761995	272800	275818	191451	4128250	158458
000411	000411 Int'l Group_A	2018-12-28	2018	F Wholesale & Retail	51 Wholesale	1556096	533026	8992511	1908073	164200	6909114	20492141	19137690	305846	306577	223865	2622170	166314
000411	000411 Int'l Group_A	2019-12-31	2019	F Wholesale & Retail	51 Wholesale	1569324	556154	10769459	1991003	0	7797955	24600927	22958563	467224	466136	337672	3029600	220562
000411	000411 Int'l Group_A	2020-12-31	2020	F Wholesale & Retail	51 Wholesale	1821770	539515	11250270	2051039	300000	8044420	25008205	23452827	468226	466368	342811	4824460	332241
000413	000413 Dongxu Optoelectronic_A	2007-12-28	2007	C Manufacturing	39 Computer, Telecom & Related Equip. Manuf	14705	140920	434451	0	0	174316	228141	196704	18843	18466	11144	2664690	13068
000413	000413 Dongxu Optoelectronic_A	2008-12-31	2008	C Manufacturing	39 Computer, Telecom & Related Equip. Manuf	17508	126285	406383	0	0	141350	205225	176912	5177	5121	4898	1299380	3428
000413	000413 Dongxu Optoelectronic_A	2009-12-31	2009	C Manufacturing	39 Computer, Telecom & Related Equip. Manuf	4887	111132	364160	0	0	131910	62037	62548	-32419	-32400	-32783	2960550	-12583
000413	000413 Dongxu Optoelectronic_A	2010-12-31	2010	C Manufacturing	39 Computer, Telecom & Related Equip. Manuf	10212	76922	374875	0	0	136370	78353	74875	-9138	5945	4065	4561670	10370
000413	000413 Dongxu Optoelectronic_A	2011-12-30	2011	C Manufacturing	39 Computer, Telecom & Related Equip. Manuf	15847	52897	374112	0	0	114291	104425	67742	14866	14833	12136	3461510	-1839
000413	000413 Dongxu Optoelectronic_A	2012-12-31	2012	C Manufacturing	39 Computer, Telecom & Related Equip. Manuf	110770	50378	2061708	485000	800000	1558364	778935	379773	302981	326612	241028	3904540	-466993
000413	000413 Dongxu Optoelectronic_A	2013-12-31	2013	C Manufacturing	39 Computer, Telecom & Related Equip. Manuf	2586661	141109	9032978	580000	2300000	3158777	931901	409803	398908	547384	409544	14376320	-1837219
000413	000413 Dongxu Optoelectronic_A	2014-12-31	2014	C Manufacturing	39 Computer, Telecom & Related Equip. Manuf	3539892	4620098	18488222	1587900	5504309	9177932	1600751	1046023	174863	638321	523425	19726180	-1017554
000413	000413 Dongxu Optoelectronic_A	2015-12-31	2015	C Manufacturing	39 Computer, Telecom & Related Equip. Manuf	12409510	6900190	28798623	3783300	6249397	14237174	4650208	2800354	1073209	1630307	1392524	33733180	1780129
000413	000413 Dongxu Optoelectronic_A	2016-12-30	2016	C Manufacturing	39 Computer, Telecom & Related Equip. Manuf	26443235	10840223	50287380	5003616	7916159	25908112	7632050	5296890	1252621	1611791	1388784	54208640	748957
000413	000413 Dongxu Optoelectronic_A	2017-12-29	2017	C Manufacturing	39 Computer, Telecom & Related Equip. Manuf	27456760	11379727	68611332	5712826	5209726	36442030	17276969	13674488	2255973	2257134	1920899	52592190	1253179
000413	000413 Dongxu Optoelectronic_A	2018-12-28	2018	C Manufacturing	39 Computer, Telecom & Related Equip. Manuf	19807094	9634463	72576123	8361107	2741590	39152817	28211700	23204079	2727661	2737832	2268828	25354980	388252
000413	000413 Dongxu Optoelectronic_A	2019-12-31	2019	C Manufacturing	39 Computer, Telecom & Related Equip. Manuf	11598950	9515410	67760454	9024311	2793021	36244880	17528753	14766609	-1246578	-1278066	-1558120	18896690	-3012700
000413	000413 Dongxu Optoelectronic_A	2020-12-31	2020	C Manufacturing	39 Computer, Telecom & Related Equip. Manuf	9636738	9482975	64829233	8504931	2338055	36215610	7048746	6503804	-3063839	-3491649	-3472594	14305490	2041306
000415	000415 Bohai Leasing_A	2007-12-28	2007	L Leasing and Business	71 Leasing industry	36209	285824	1186858	168320	49000	677552	345221	270208	22687	23118	16345	3009370	41799
000415	000415 Bohai Leasing_A	2008-12-31	2008	L Leasing and Business	71 Leasing industry	35752	314535	1091515	204500	79000	714595	237073	196022	-82586	-83282	-89587	1267420	-63910
000415	000415 Bohai Leasing_A	2009-12-31	2009	L Leasing and Business	71 Leasing industry	108729	333314	1153901	96500	103000	860523	254426	225813	-57327	-84483	-85440	2679000	218506
000415	000415 Bohai Leasing_A	2010-12-31	2010	L Leasing and Business	71 Leasing industry	3741208	430	11587885	0	4033000	4766532	576889	280855	255688	338327	251896	3267650	304786
000415	000415 Bohai Leasing_A	2011-12-30	2011	L Leasing and Business	71 Leasing industry	6233159	6702949	27221826	941775	12996825	16823810	2062786	874569	623123	660906	513157	8425890	1671486
000415	000415 Bohai Leasing_A	2012-12-31	2012	L Leasing and Business	71 Leasing industry	2911433	22601637	47880943	1618375	23113220	32716233	5469418	2816868	1024577	1116176	914191	8338990	3479945
000415	000415 Bohai Leasing_A	2013-12-31	2013	L Leasing and Business	71 Leasing industry	3764500	25473384	57125361	4394940	26073405	48739758	6376492	3230951	1452167	1620715	1333844	10039790	4619723
000415	000415 Bohai Leasing_A	2014-12-31	2014	L Leasing and Business	71 Leasing industry	4725674	27293698	67720684	9151370	28704223	55122577	6851955	3670751	1234478	1400391	1178644	24254730	4734712
000415	000415 Bohai Leasing_A	2015-12-31	2015	L Leasing and Business	71 Leasing industry	28238722	47865952	131900896	19463431	56994005	99362394	9826464	4950096	1896710	2095965	1788236	32008430	7014152
000415	000415 Bohai Leasing_A	2016-12-30	2016	L Leasing and Business	71 Leasing industry	19377094	117283476	216632100	27178992	107405925	178895224	24257548	15365108	2994953	3302923	2841209	44219330	13944584
000415	000415 Bohai Leasing_A	2017-12-29	2017	L Leasing and Business	71 Leasing industry	26591127	180298270	300394363	30900714	105446644	264980501	35934351	21151982	4086339	4061968	3156126	35622840	21023230
000415	000415 Bohai Leasing_A	2018-12-28	2018	L Leasing and Business	71 Leasing industry	11286279	181993043	285818636	4112249	86760400	230725901	41290683	26178437	2706287	2701246	2664275	22264280	20434852
000415	000415 Bohai Leasing_A	2019-12-31	2019	L Leasing and Business	71 Leasing industry	8166146	198521941	265537353	1186700	65566770	210960738	38802730	24366431	3779440	3762592	3322946	23501180	19875636
000415	000415 Bohai Leasing_A	2020-12-31	2020	L Leasing and Business	71 Leasing industry	18071489	187937955	250212275	1056700	54008035	208659069	27417721	17886089	-9834863	-9840304	-8595520	14842850	14446691
000416	000416 Minsheng Holdings_A	2007-12-28	2007	J Financial	69 Other Financial Industry	601445	69797	833581	0	0	147255	774068	570734	16336	16210	-4222	6233530	-160657
000416	000416 Minsheng Holdings_A	2008-12-31	2008	J Financial	69 Other Financial Industry	207553	67699	836610	0	0	162402	628587	536086	-12900	76	-292	1962610	11690
000416	000416 Minsheng Holdings_A	2009-12-31	2009	J Financial	69 Other Financial Industry	689856	147758	979509	0	58906	236513	629154	535722	94200	103349	77587	4669830	91197
000416	000416 Minsheng Holdings_A	2010-12-31	2010	J Financial	69 Other Financial Industry	645207	140012	992436	0	40781	231005	707991	606079	37864	40641	29436	3824160	56499
000416	000416 Minsheng Holdings_A	2011-12-30	2011	J Financial	69 Other Financial Industry	607353	58644	897457	0	0	109169	686307	571626	73747	73599	52489	2669990	58065
000416	000416 Minsheng Holdings_A	2012-12-31	2012	J Financial	69 Other Financial Industry	487715	54635	961648	0	0	114315	485741	398244	102965	103053	75545	2930610	32172
000416	000416 Minsheng Holdings_A	2013-12-31	2013	J Financial	69 Other Financial Industry	550845	51735	1035491	0	0	112913	490692	393504	27280	27594	22897	3627360	5581
000416	000416 Minsheng Holdings_A	2014-12-31	2014	J Financial	69 Other Financial Industry	454922	46198	1037047	0	0	47815	473435	354686	125661	130668	100045	4382620	-174791
000416	000416 Minsheng Holdings_A	2015-12-31	2015	J Financial	69 Other Financial Industry	146645	46957	1420966	300000	0	536471	234658	335	31310	36456	23182	4962360	62356
000416	000416 Minsheng Holdings_A	2016-12-30	2016	J Financial	69 Other Financial Industry	118275	43603	920886	0	0	18008	329378	158	24413	27831	18629	5887820	-383235
000416	000416 Minsheng Holdings_A	2017-12-29	2017	J Financial	69 Other Financial Industry	79032	40298	942773	20982	0	39952	71419	63	41332	41284	29762	3786930	-15970
000416	000416 Minsheng Holdings_A	2018-12-28	2018	J Financial	69 Other Financial Industry	51073	37091	919761	0	0	20350	80611	101	35264	34964	22669	2175350	-58734
000416	000416 Minsheng Holdings_A	2019-12-31	2019	J Financial	69 Other Financial Industry	57223	33908	935369	5197	0	24839	82570	50	48808	48812	31013	2951890	-92578
000416	000416 Minsheng Holdings_A	2020-12-31	2020	J Financial	69 Other Financial Industry	46767	30811	973401	0	0	47823	75906	38	50265	49616	37604	3063580	92154
000417	000417 Hefei Department_A	2007-12-28	2007	F Wholesale & Retail	52 Retailing	837817	716852	2489245	226500	33845	1481181	3967106	3384431	212767	208886	141147	4262150	381112
000417	000417 Hefei Department_A	2008-12-31	2008	F Wholesale & Retail	52 Retailing	1223613	987569	3340749	329700	13027	2153502	5037904	4243988	232708	241834	188885	3173550	655759
000417	000417 Hefei Department_A	2009-12-31	2009	F Wholesale & Retail	52 Retailing	1476516	1011789	3693840	113200	11845	2384828	5885411	4913733	385885	397586	288705	7037530	679313
000417	000417 Hefei Department_A	2010-12-31	2010	F Wholesale & Retail	52 Retailing	2064476	974713	4473527	22500	10573	2822612	7061699	5885480	475394	479038	367133	9306620	846664
000417	000417 Hefei Department_A	2011-12-30	2011	F Wholesale & Retail	52 Retailing	3497161	934687	6171607	2500	19324	3490532	8551476	7093219	759949	781466	584446	7346510	825303
000417	000417 Hefei Department_A	2012-12-31	2012	F Wholesale & Retail	52 Retailing	3520588	1117391	6664443	2500	48940	3596872	9105500	7459000	602974	636834	459182	5451390	665532
000417	000417 Hefei Department_A	2013-12-31	2013	F Wholesale & Retail	52 Retailing	3778262	1019557	7517706	0	65200	4066332	9910007	8125059	610083	642445	474269	4889870	375397
000417	000417 Hefei Department_A	2014-12-31	2014	F Wholesale & Retail	52 Retailing	3521033	1096674	7949720	0	65460	4234632	9972175	7935575	589489	626598	446145	6465240	450195
000417	000417 Hefei Department_A	2015-12-31	2015	F Wholesale & Retail	52 Retailing	2718896	1326908	8294925	0	84220	4403157	9764772	7824719	449425	484243	332526	8524130	292359
000417	000417 Hefei Department_A	2016-12-30	2016	F Wholesale & Retail	52 Retailing	3038066	1393830	9225560	27000	339840	5090160	9735838	7799203	493360	510465	361976	6730400	656947
000417	000417 Hefei Department_A	2017-12-29	2017	F Wholesale & Retail	52 Retailing	3431604	1704522	10096331	150000	353917	5778544	10389910	8294456	430259	437922	295921	6293670	634125
000417	000417 Hefei Department_A	2018-12-28	2018	F Wholesale & Retail	52 Retailing	3044983	2161597	10511663	160000	268512	6052548	10681936	8600379	449329	449656	313783	3376900	692755
000417	000417 Hefei Department_A	2019-12-31	2019	F Wholesale & Retail	52 Retailing	2442648	2140010	10820427	210318	374635	6089123	10908554	8752014	399166	396651	247123	3844830	-393520
000417	000417 Hefei Department_A	2020-12-31	2020	F Wholesale & Retail	52 Retailing	3106239	2026657	11126124	623853	341278	6281486	6329742	4499059	283514	283888	189268	3759040	273174
000419	000419 Tongcheng Holdings_A	2007-12-28	2007	F Wholesale & Retail	52 Retailing	446446	963405	1917661	107000	315000	1085146	1595799	1208790	86891	87448	60868	3668120	216597
000419	000419 Tongcheng Holdings_A	2008-12-31	2008	F Wholesale & Retail	52 Retailing	339330	929263	2308002	233000	300000	1406326	1810526	1393391	62776	65251	48511	1291740	177729
000419	000419 Tongcheng Holdings_A	2009-12-31	2009	F Wholesale & Retail	52 Retailing	510530	1432693	2862055	480000	145000	2054477	2402832	1864649	78510	84165	53887	2579970	456483
000419	000419 Tongcheng Holdings_A	2010-12-31	2010	F Wholesale & Retail	52 Retailing	599690	1455272	3187364	524000	315000	2291607	3288530	2538058	140522	149271	103481	3699710	327425
000419	000419 Tongcheng Holdings_A	2011-12-30	2011	F Wholesale & Retail	52 Retailing	914916	1391645	3569475	140000	117000	1900258	3760340	2906202	292052	296291	215810	2464240	380736
000419	000419 Tongcheng Holdings_A	2012-12-31	2012	F Wholesale & Retail	52 Retailing	974251	1315258	3707390	301000	0	1968136	3910706	2998431	207322	214583	155369	2429810	391270
000419	000419 Tongcheng Holdings_A	2013-12-31	2013	F Wholesale & Retail	52 Retailing	1095360	1212505	3814945	220000	0	1984751	4307445	3429422	187539	206704	145298	2984270	301223
000419	000419 Tongcheng Holdings_A	2014-12-31	2014	F Wholesale & Retail	52 Retailing	1038566	1138711	3779623	100000	0	1843745	4349627	3464777	183442	196499	137861	3669180	178372
000419	000419 Tongcheng Holdings_A	2015-12-31	2015	F Wholesale & Retail	52 Retailing	1052099	1064056	3842992	232000	0	1871694	4228734	3377247	142518	159828	110779	4892240	152180
000419	000419 Tongcheng Holdings_A	2016-12-30	2016	F Wholesale & Retail	52 Retailing	1082177	1232671	3977589	192000	0	1889909	3860808	3020324	150813	160081	116414	4288870	88846
000419	000419 Tongcheng Holdings_A	2017-12-29	2017	F Wholesale & Retail	52 Retailing	1071353	1167207	4156412	200000	0	1956296	4044782	3138837	192053	192961	147502	3299550	260639
000419	000419 Tongcheng Holdings_A	2018-12-28	2018	F Wholesale & Retail	52 Retailing	1122496	1103252	4927503	160000	0	1943462	3940102	2962838	220591	221363	168307	2217820	-33091
000419	000419 Tongcheng Holdings_A	2019-12-31	2019	F Wholesale & Retail	52 Retailing	930791	1050414	5101939	220000	0	1910020	3640201	2705347	249528	257369	200021	2484170	-70866
000419	000419 Tongcheng Holdings_A	2020-12-31	2020	F Wholesale & Retail	52 Retailing	1131461	1000484	5332350	200000	100000	1858560	2317717	1561940	252968	258403	206657	2538530	68567
000420	000420 JFC_A	2007-12-28	2007	C Manufacturing	28 Chemical Fiber Manufacturing	153935	1387530	2702094	441420	377754	1352821	2208544	1851203	128134	108096	74507	4251610	86426
000420	000420 JFC_A	2008-12-31	2008	C Manufacturing	28 Chemical Fiber Manufacturing	99892	1409113	2411095	649960	222714	1369560	1790970	1874715	-425512	-391057	-348544	847300	128832
000420	000420 JFC_A	2009-12-31	2009	C Manufacturing	28 Chemical Fiber Manufacturing	168764	1362041	2730788	767030	168220	1739867	1845097	1618517	-21827	46187	9914	2133370	70364
000420	000420 JFC_A	2010-12-31	2010	C Manufacturing	28 Chemical Fiber Manufacturing	316245	1497571	2916263	687680	357280	2002825	2333965	2135517	-86925	-75813	-86699	3181150	167625
000420	000420 JFC_A	2011-12-30	2011	C Manufacturing	28 Chemical Fiber Manufacturing	321195	1466593	3072663	1007480	317280	2471196	2317139	2249077	-375971	-363208	-309770	1388200	5253
000420	000420 JFC_A	2012-12-31	2012	C Manufacturing	28 Chemical Fiber Manufacturing	532708	1292365	3450540	874380	515280	2848116	1549588	1433695	-249463	1119	8515	1191510	60411
000420	000420 JFC_A	2013-12-31	2013	C Manufacturing	28 Chemical Fiber Manufacturing	531123	1366996	3998606	1099440	814050	3826758	1394983	1402907	-371041	-361902	-430577	1191510	-140027
000420	000420 JFC_A	2014-12-31	2014	C Manufacturing	28 Chemical Fiber Manufacturing	426945	1568116	3332144	653460	465000	2308164	1037011	974410	-68742	-5212	-6482	3690510	-61087
000420	000420 JFC_A	2015-12-31	2015	C Manufacturing	28 Chemical Fiber Manufacturing	174007	1262305	2650134	710000	0	1676866	1036230	885446	-47086	-283	2504	5482020	-164500
000420	000420 JFC_A	2016-12-30	2016	C Manufacturing	28 Chemical Fiber Manufacturing	844272	1540493	4620704	850000	0	1927640	1394519	1231591	22325	25203	23144	7685760	-114705
000420	000420 JFC_A	2017-12-29	2017	C Manufacturing	28 Chemical Fiber Manufacturing	377792	2773306	6180131	1373400	164475	3400206	2197823	1941091	91110	90986	85421	6168310	31664
000420	000420 JFC_A	2018-12-28	2018	C Manufacturing	28 Chemical Fiber Manufacturing	589730	2950499	7140258	1726365	97500	4220978	2562402	2108347	140265	139225	140780	3744340	177100
000420	000420 JFC_A	2019-12-31	2019	C Manufacturing	28 Chemical Fiber Manufacturing	961672	4784567	8478434	2065150	524903	5459206	2690566	2152255	97171	94506	99948	4256730	74933
000420	000420 JFC_A	2020-12-31	2020	C Manufacturing	28 Chemical Fiber Manufacturing	885604	4534892	8688283	2181429	482500	5576125	2499715	2317361	-277357	-280032	-231924	3724640	101988
000421	000421 Nanjing Public Utilities_A	2007-12-28	2007	D Elec, Heat, Gas & Water	45 Gas Production & Supply	298668	1323933	2877691	848346	144777	1960286	1832139	1495703	34446	164921	110106	3805220	102340
000421	000421 Nanjing Public Utilities_A	2008-12-31	2008	D Elec, Heat, Gas & Water	45 Gas Production & Supply	343617	1218951	2975825	818289	106088	1988596	1759370	1600945	-166077	93305	60502	1209790	346200
000421	000421 Nanjing Public Utilities_A	2009-12-31	2009	D Elec, Heat, Gas & Water	45 Gas Production & Supply	460699	903215	2689830	715000	112131	1710456	1565345	1371712	-49554	102241	73640	2300010	335635
000421	000421 Nanjing Public Utilities_A	2010-12-31	2010	D Elec, Heat, Gas & Water	45 Gas Production & Supply	592308	889412	2978086	615458	161382	1895437	1742907	1579877	-72938	85682	41505	1990530	447690
000421	000421 Nanjing Public Utilities_A	2011-12-30	2011	D Elec, Heat, Gas & Water	45 Gas Production & Supply	475937	843389	2923535	572000	81248	1815835	1535234	1535511	-260540	121090	98466	1508720	158079
000421	000421 Nanjing Public Utilities_A	2012-12-31	2012	D Elec, Heat, Gas & Water	45 Gas Production & Supply	443702	627671	2590579	397000	0	1415181	1759327	1657041	-235242	144744	110184	1628300	370302
000421	000421 Nanjing Public Utilities_A	2013-12-31	2013	D Elec, Heat, Gas & Water	45 Gas Production & Supply	341822	581583	2412929	227000	20000	1155649	1665710	1656312	-196139	132928	97037	1575540	190799
000421	000421 Nanjing Public Utilities_A	2014-12-31	2014	D Elec, Heat, Gas & Water	45 Gas Production & Supply	531889	2628245	5658048	746500	8907	2701837	4036496	3333969	115687	457689	332351	2493440	533798
000421	000421 Nanjing Public Utilities_A	2015-12-31	2015	D Elec, Heat, Gas & Water	45 Gas Production & Supply	812167	2694698	6682765	694500	5513	3171211	4005133	3344194	89877	452321	360467	5520320	-103097
000421	000421 Nanjing Public Utilities_A	2016-12-30	2016	D Elec, Heat, Gas & Water	45 Gas Production & Supply	657354	2724949	7042309	1140000	46523	3463926	3901569	3105227	201113	386094	289028	5090830	-137062
000421	000421 Nanjing Public Utilities_A	2017-12-29	2017	D Elec, Heat, Gas & Water	45 Gas Production & Supply	2498200	2928239	10920100	1854500	177747	7498348	3609321	2718329	346106	323811	249276	3561860	3123809
000421	000421 Nanjing Public Utilities_A	2018-12-28	2018	D Elec, Heat, Gas & Water	45 Gas Production & Supply	1761769	3158857	11434237	1344580	13497	7975348	3507914	2692749	339313	326864	241022	2554010	939806
000421	000421 Nanjing Public Utilities_A	2019-12-31	2019	D Elec, Heat, Gas & Water	45 Gas Production & Supply	818436	3274959	12130152	2003506	252	8554030	3593702	2908447	253487	239406	182401	2594090	-906644
000421	000421 Nanjing Public Utilities_A	2020-12-31	2020	D Elec, Heat, Gas & Water	45 Gas Production & Supply	1184033	3325132	10994973	1994846	1741000	7140702	6839654	4993855	858449	853750	592012	3882550	-1883295
000422	000422 HBYH_A	2007-12-28	2007	C Manufacturing	26 Chem. Materials & Chem. Products Manuf.	467261	5348837	8788410	1363500	2349000	6027328	5074963	3913421	665677	659723	607430	12480120	752803
000422	000422 HBYH_A	2008-12-31	2008	C Manufacturing	26 Chem. Materials & Chem. Products Manuf.	391101	4573773	11340943	2289659	2330000	8171371	7130721	5941683	370277	386910	379233	4192580	630377
000422	000422 HBYH_A	2009-12-31	2009	C Manufacturing	26 Chem. Materials & Chem. Products Manuf.	1137496	7569521	13516000	2730626	3152000	9837027	8760619	7283433	514056	543986	447914	11579770	768177
000422	000422 HBYH_A	2010-12-31	2010	C Manufacturing	26 Chem. Materials & Chem. Products Manuf.	1561696	9015734	18745814	3721638	5501498	13590127	11544950	8918039	1098865	1159696	1027329	10223830	457643
000422	000422 HBYH_A	2011-12-30	2011	C Manufacturing	26 Chem. Materials & Chem. Products Manuf.	3666477	11190122	26779371	7317098	6136398	19720111	17764855	14408632	1452529	1494222	1266227	11060870	1976657
000422	000422 HBYH_A	2012-12-31	2012	C Manufacturing	26 Chem. Materials & Chem. Products Manuf.	1539262	12512776	29648498	7868540	7279398	21787054	19351603	15529102	1508011	1605528	1473949	9975300	4042847
000422	000422 HBYH_A	2013-12-31	2013	C Manufacturing	26 Chem. Materials & Chem. Products Manuf.	2866846	19636332	35354889	9069480	8364898	27891027	19279980	16445614	215430	319082	200449	5629620	2861735
000422	000422 HBYH_A	2014-12-31	2014	C Manufacturing	26 Chem. Materials & Chem. Products Manuf.	3122829	18938384	37374618	8214761	6264050	29856353	18181913	14973247	23809	108057	78996	6725020	3657927
000422	000422 HBYH_A	2015-12-31	2015	C Manufacturing	26 Chem. Materials & Chem. Products Manuf.	4914499	19469878	39979315	9233093	4447300	31910943	18337360	15524389	3429	93077	54308	6976420	4836731
000422	000422 HBYH_A	2016-12-30	2016	C Manufacturing	26 Chem. Materials & Chem. Products Manuf.	5699479	20673020	39772983	10165899	3456300	32967008	15181930	13375226	-1421458	-1334370	-1407681	7138040	2453696
000422	000422 HBYH_A	2017-12-29	2017	C Manufacturing	26 Chem. Materials & Chem. Products Manuf.	3925532	20519221	32551283	10613578	663300	30983551	11955442	11419080	-4941877	-5115507	-5147245	3663300	1232372
000422	000422 HBYH_A	2018-12-28	2018	C Manufacturing	26 Chem. Materials & Chem. Products Manuf.	2978893	10534076	23927354	9573220	1489739	21980801	12812265	10455406	355807	353833	313956	2594830	165984
000422	000422 HBYH_A	2019-12-31	2019	C Manufacturing	26 Chem. Materials & Chem. Products Manuf.	2662852	10009858	23125149	5744853	5911317	21981693	14660025	12574360	30433	134219	106154	2603810	2253870
000422	000422 HBYH_A	2020-12-31	2020	C Manufacturing	26 Chem. Materials & Chem. Products Manuf.	3226267	9420743	22015668	3592379	7595680	20672143	13804700	12329495	112132	237690	214077	2873170	1260708
000423	000423 DEEJ_A	2007-12-28	2007	C Manufacturing	27 Pharmaceutical Products Manufacturing	569118	250290	1606899	4000	0	344323	1381361	646793	299295	299932	210573	17053740	240331
000423	000423 DEEJ_A	2008-12-31	2008	C Manufacturing	27 Pharmaceutical Products Manufacturing	539815	321007	1893180	1018	0	443346	1685955	849422	342985	341305	296140	7070810	296834
000423	000423 DEEJ_A	2009-12-31	2009	C Manufacturing	27 Pharmaceutical Products Manufacturing	1981837	352892	3135075	0	0	667211	2090116	1069173	470260	472867	406437	17102660	811970
000423	000423 DEEJ_A	2010-12-31	2010	C Manufacturing	27 Pharmaceutical Products Manufacturing	1133097	399592	3597719	0	0	780345	2463784	1108874	696968	701046	594119	33420500	635766
000423	000423 DEEJ_A	2011-12-30	2011	C Manufacturing	27 Pharmaceutical Products Manufacturing	1502567	471099	4226349	0	0	751244	2758848	933432	1030535	1036297	870260	28090230	709731
000423	000423 DEEJ_A	2012-12-31	2012	C Manufacturing	27 Pharmaceutical Products Manufacturing	2687604	522438	5325656	0	0	1014450	3056074	805295	1233028	1244596	1053562	26429010	858044
000423	000423 DEEJ_A	2013-12-31	2013	C Manufacturing	27 Pharmaceutical Products Manufacturing	2213848	641302	5979725	0	0	895441	4016304	1466557	1418048	1437055	1219716	25873090	879094
000423	000423 DEEJ_A	2014-12-31	2014	C Manufacturing	27 Pharmaceutical Products Manufacturing	2549825	1326102	7459925	0	0	1432306	4009010	1381374	1592152	1613335	1372277	24381920	657106
000423	000423 DEEJ_A	2015-12-31	2015	C Manufacturing	27 Pharmaceutical Products Manufacturing	1658561	1363154	8609016	80000	0	1526000	5449663	1928750	1920273	1927186	1637814	34205330	977610
000423	000423 DEEJ_A	2016-12-30	2016	C Manufacturing	27 Pharmaceutical Products Manufacturing	1414675	1417926	9949565	0	0	1563436	6317135	2087520	2160943	2196182	1855140	35232140	624573
000423	000423 DEEJ_A	2017-12-29	2017	C Manufacturing	27 Pharmaceutical Products Manufacturing	1725322	1709647	12376030	0	0	2504523	7372340	2576956	2409698	2408142	2043995	39417880	1757389
000423	000423 DEEJ_A	2018-12-28	2018	C Manufacturing	27 Pharmaceutical Products Manufacturing	2135940	1734048	13869959	0	0	2540954	7338316	2495746	2440564	2443867	2086606	25866550	1009049
000423	000423 DEEJ_A	2019-12-31	2019	C Manufacturing	27 Pharmaceutical Products Manufacturing	1925840	2179871	11702478	0	0	1673534	2970076	1557251	-523261	-516397	-456299	23132740	-1119276
000423	000423 DEEJ_A	2020-12-31	2020	C Manufacturing	27 Pharmaceutical Products Manufacturing	1452295	2224785	10950025	0	0	1173014	3409437	1534185	152081	165651	40969	25317170	800834
000425	000425 XCMG_A	2007-12-28	2007	C Manufacturing	35 Special Equipments Manufacturing	386336	623329	3023254	425000	130000	1834659	3266320	3018911	41097	39582	24607	12128200	268317
000425	000425 XCMG_A	2008-12-31	2008	C Manufacturing	35 Special Equipments Manufacturing	3022299	1865528	11649797	1507032	257000	8264932	15889175	12916509	1774938	1789846	1487514	8476110	537007
000425	000425 XCMG_A	2009-12-31	2009	C Manufacturing	35 Special Equipments Manufacturing	5032914	2333153	15072186	1334266	70000	10663887	20699085	16692332	2004983	2074943	1712270	30464660	3180145
000425	000425 XCMG_A	2010-12-31	2010	C Manufacturing	35 Special Equipments Manufacturing	9164674	2486004	25346592	1335583	190000	13113931	25752388	20185376	3309357	3408327	2927205	58994880	682003
000425	000425 XCMG_A	2011-12-30	2011	C Manufacturing	35 Special Equipments Manufacturing	8367641	2569073	34713517	3709920	219000	19558672	32971070	26151843	3898489	3948147	3378595	29332420	-2029756
000425	000425 XCMG_A	2012-12-31	2012	C Manufacturing	35 Special Equipments Manufacturing	6985008	5874092	45551829	6106529	2190985	28000248	32183814	25198225	2465692	2774288	2431542	23783600	-3477680
000425	000425 XCMG_A	2013-12-31	2013	C Manufacturing	35 Special Equipments Manufacturing	7039463	6248672	51454116	4589202	3217756	31544905	28126631	21856247	1726327	1878437	1641723	15697590	-48009
000425	000425 XCMG_A	2014-12-31	2014	C Manufacturing	35 Special Equipments Manufacturing	5158102	8190647	48881857	3301256	3048348	28442898	23306281	18033479	451266	543274	406922	33096810	737668
000425	000425 XCMG_A	2015-12-31	2015	C Manufacturing	35 Special Equipments Manufacturing	5018037	6033102	42760398	4532959	1349418	22134922	16695782	13261892	-136389	58180	-52557	30108220	110574
000425	000425 XCMG_A	2016-12-30	2016	C Manufacturing	35 Special Equipments Manufacturing	4936480	7546983	43977054	4417461	969921	23495471	16891230	13607173	130911	239892	216591	23686120	2245340
000425	000425 XCMG_A	2017-12-29	2017	C Manufacturing	35 Special Equipments Manufacturing	6940459	7192166	49770025	2583094	1805561	25714240	29131105	23629137	1140068	1154173	1028762	32445780	3153411
000425	000425 XCMG_A	2018-12-28	2018	C Manufacturing	35 Special Equipments Manufacturing	11295318	7178909	61249882	3486892	825242	30909371	44410006	36998447	2109468	2214830	2055651	25302750	3308713
000425	000425 XCMG_A	2019-12-31	2019	C Manufacturing	35 Special Equipments Manufacturing	15776860	7596176	77291657	3043551	2762961	43645469	59175999	48847898	4083147	4102282	3645377	42850170	5135594
000425	000425 XCMG_A	2020-12-31	2020	C Manufacturing	35 Special Equipments Manufacturing	17021332	7972092	91797177	2314261	3644604	57626521	73968149	61341127	4274846	4295909	3745683	42066800	2789192
000426	000426 Xingye Mining_A	2007-12-28	2007	B Mining	09 Nonferrous Metals Mining and Washing	49336	1429596	2528634	184500	705510	1178006	542273	479781	-88742	18531	9047	4263580	134980
000426	000426 Xingye Mining_A	2008-12-31	2008	B Mining	09 Nonferrous Metals Mining and Washing	46438	1399069	2380956	9000	634960	1164162	324819	329958	-168953	-136526	-137334	1195320	28728
000426	000426 Xingye Mining_A	2009-12-31	2009	B Mining	09 Nonferrous Metals Mining and Washing	122120	616694	1665872	114900	115000	479669	324194	324319	76127	79021	78096	5843380	39363
000426	000426 Xingye Mining_A	2010-12-31	2010	B Mining	09 Nonferrous Metals Mining and Washing	113013	608398	1625828	93900	97000	491011	397805	385853	-73831	-49965	-51386	6585700	68358
000426	000426 Xingye Mining_A	2011-12-30	2011	B Mining	09 Nonferrous Metals Mining and Washing	263272	597421	3140844	0	267890	1528992	381957	366267	-72884	188396	185829	3837970	100637
000426	000426 Xingye Mining_A	2012-12-31	2012	B Mining	09 Nonferrous Metals Mining and Washing	28350	1339281	3325557	146000	385000	1620532	884503	457622	161503	159492	105850	5478670	150494
000426	000426 Xingye Mining_A	2013-12-31	2013	B Mining	09 Nonferrous Metals Mining and Washing	812829	1513450	4712679	270000	0	1973545	826905	469914	84313	83339	48345	4471110	31962
000426	000426 Xingye Mining_A	2014-12-31	2014	B Mining	09 Nonferrous Metals Mining and Washing	97446	1408815	4039193	470000	105000	1251821	1159387	899510	162927	164098	157941	7133490	-195891
000426	000426 Xingye Mining_A	2015-12-31	2015	B Mining	09 Nonferrous Metals Mining and Washing	167543	1374799	6542510	470000	2200000	3794676	829713	566000	-7333	-29324	-28906	8428860	-59574
000426	000426 Xingye Mining_A	2016-12-30	2016	B Mining	09 Nonferrous Metals Mining and Washing	1181441	1459207	9762776	575000	2500000	4895915	865710	478822	151814	150007	89202	16293320	196380
000426	000426 Xingye Mining_A	2017-12-29	2017	B Mining	09 Nonferrous Metals Mining and Washing	537492	3326333	9331360	547500	1700000	3956012	2111439	769851	767210	756078	553558	18367360	1166917
000426	000426 Xingye Mining_A	2018-12-28	2018	B Mining	09 Nonferrous Metals Mining and Washing	70227	2862114	8933498	545942	1484152	3821544	2439000	924629	137483	130980	-170640	9305130	1147553
000426	000426 Xingye Mining_A	2019-12-31	2019	B Mining	09 Nonferrous Metals Mining and Washing	227578	2914238	9269385	546019	504926	3894519	873661	446989	183392	135018	102202	9130850	442606
000426	000426 Xingye Mining_A	2020-12-31	2020	B Mining	09 Nonferrous Metals Mining and Washing	133997	3450689	9315339	542940	336615	4159038	940213	481187	-141300	-200100	-183867	14403590	417397
000428	000428 HHGH_A	2007-12-28	2007	H Accommodation & Restaurant Industry	61 Accommodation Industry	226591	936844	2291650	502000	415644	1521376	611824	233848	84365	195061	171644	5876560	337098
000428	000428 HHGH_A	2008-12-31	2008	H Accommodation & Restaurant Industry	61 Accommodation Industry	225903	1820112	3326863	729500	337844	1928148	990026	464008	65550	153503	137511	1928200	255984
000428	000428 HHGH_A	2009-12-31	2009	H Accommodation & Restaurant Industry	61 Accommodation Industry	225014	2301106	3912281	610000	806200	2456779	1270558	612986	84887	177785	153171	4811270	575487
000428	000428 HHGH_A	2010-12-31	2010	H Accommodation & Restaurant Industry	61 Accommodation Industry	365294	2212205	4559851	309000	1305000	3006081	1373664	633709	116522	171775	143498	5203920	431020
000428	000428 HHGH_A	2011-12-30	2011	H Accommodation & Restaurant Industry	61 Accommodation Industry	382931	2592300	5596690	455000	1397490	3757601	1634803	736907	181386	176636	138497	2969160	478412
000428	000428 HHGH_A	2012-12-31	2012	H Accommodation & Restaurant Industry	61 Accommodation Industry	247076	3376760	6711993	565000	1642930	4912274	1645127	662927	114770	174568	116424	3019490	402321
000428	000428 HHGH_A	2013-12-31	2013	H Accommodation & Restaurant Industry	61 Accommodation Industry	233118	3277491	8147122	1140000	1405979	6200587	1780991	646022	183688	186371	107830	4421390	164256
000428	000428 HHGH_A	2014-12-31	2014	H Accommodation & Restaurant Industry	61 Accommodation Industry	305914	3697357	9230772	1324000	1987761	7412773	1514375	739575	-114409	-90636	-95966	4184150	115651
000428	000428 HHGH_A	2015-12-31	2015	H Accommodation & Restaurant Industry	61 Accommodation Industry	734254	3431907	9523432	690000	1151661	6115211	1194595	546417	14752	6149	-34992	10443990	183275
000428	000428 HHGH_A	2016-12-30	2016	H Accommodation & Restaurant Industry	61 Accommodation Industry	471252	3712259	8908829	1497000	1265369	5938414	1003777	436127	-418354	-427125	-437806	7397400	102852
000428	000428 HHGH_A	2017-12-29	2017	H Accommodation & Restaurant Industry	61 Accommodation Industry	804040	3470723	9027572	1761582	947460	6111534	1063094	476237	62346	59108	-70695	4259110	186587
000428	000428 HHGH_A	2018-12-28	2018	H Accommodation & Restaurant Industry	61 Accommodation Industry	331393	3290017	7196446	1349460	1405675	4742269	958130	442259	-472304	-702631	-698289	2526940	137143
000428	000428 HHGH_A	2019-12-31	2019	H Accommodation & Restaurant Industry	61 Accommodation Industry	151793	2988114	6567650	1532102	424682	4111419	1110553	545980	6965	6954	2054	2669590	391211
000428	000428 HHGH_A	2020-12-31	2020	H Accommodation & Restaurant Industry	61 Accommodation Industry	96825	2978215	6122575	1859940	259802	4283612	515378	471226	-591087	-599079	-595921	2689960	-61292
000429	000429 GPED_A	2007-12-28	2007	G Transportation, Warehouse & Post	54 Road Transportation	190665	3072006	5780075	100000	988325	2049551	1113646	376692	754510	702634	560568	11101470	690825
000429	000429 GPED_A	2008-12-31	2008	G Transportation, Warehouse & Post	54 Road Transportation	347171	3477879	7263786	300000	2348325	3454938	936926	356904	577265	545877	471939	4220140	582653
000429	000429 GPED_A	2009-12-31	2009	G Transportation, Warehouse & Post	54 Road Transportation	218755	4075252	8915176	654000	2820875	4901759	936882	478593	441367	436223	376824	6192730	225993
000429	000429 GPED_A	2010-12-31	2010	G Transportation, Warehouse & Post	54 Road Transportation	258881	3782771	10526464	500000	3575965	5726489	1002220	518321	507586	494404	438332	5501040	590294
000429	000429 GPED_A	2011-12-30	2011	G Transportation, Warehouse & Post	54 Road Transportation	1019000	4063418	11802427	891470	3309765	7046672	1078043	629382	375545	246304	223873	3608370	620308
000429	000429 GPED_A	2012-12-31	2012	G Transportation, Warehouse & Post	54 Road Transportation	798485	8219980	13154566	330000	3366084	8042104	1105717	649114	261632	233384	201187	3628170	621176
000429	000429 GPED_A	2013-12-31	2013	G Transportation, Warehouse & Post	54 Road Transportation	976469	7696941	12694476	0	4993761	7641731	1327506	923303	217989	71476	100050	3354320	757452
000429	000429 GPED_A	2014-12-31	2014	G Transportation, Warehouse & Post	54 Road Transportation	561800	7176766	12513506	150000	4393840	6642489	1455055	848547	412530	411990	358850	5456680	967242
000429	000429 GPED_A	2015-12-31	2015	G Transportation, Warehouse & Post	54 Road Transportation	1199629	9733198	15126913	0	4830760	8010226	2657617	1230638	1088900	1110526	865748	7511160	1705886
000429	000429 GPED_A	2016-12-30	2016	G Transportation, Warehouse & Post	54 Road Transportation	2603280	9285823	16072445	0	5402780	7228930	2825050	1281033	1424558	1486565	1172358	13448640	1924260
000429	000429 GPED_A	2017-12-29	2017	G Transportation, Warehouse & Post	54 Road Transportation	2363043	8505435	16523315	0	4744170	7069204	3089055	1247122	1836894	1895992	1710224	16111760	2194990
000429	000429 GPED_A	2018-12-28	2018	G Transportation, Warehouse & Post	54 Road Transportation	2124525	7600046	16295911	0	2983040	6249609	3218694	1279095	2102520	2097715	1903340	16444500	1915986
000429	000429 GPED_A	2019-12-31	2019	G Transportation, Warehouse & Post	54 Road Transportation	3054198	12460188	20666939	0	4926015	7969902	4999017	1924478	2834152	2825228	2151443	16357670	3222681
000429	000429 GPED_A	2020-12-31	2020	G Transportation, Warehouse & Post	54 Road Transportation	2847398	11540076	19748579	200193	4977439	9516262	3790349	1662224	1864688	1855795	1364385	11812290	2636187
000430	000430 ZTG_A	2007-12-28	2007	N Water, Environment & Utilities	78 Public Facilities Management	3037	232543	372233	143587	5500	433572	163533	76698	-18964	8425	755	2039800	37343
000430	000430 ZTG_A	2008-12-31	2008	N Water, Environment & Utilities	78 Public Facilities Management	1145	195856	317243	131466	0	347867	87327	52161	-65804	-32170	-33979	745420	13035
000430	000430 ZTG_A	2009-12-31	2009	N Water, Environment & Utilities	78 Public Facilities Management	23049	178884	313737	98047	0	345052	90555	50232	-48390	-46291	-47344	1555650	28382
000430	000430 ZTG_A	2010-12-31	2010	N Water, Environment & Utilities	78 Public Facilities Management	60941	271303	445466	107000	74000	255751	379583	221050	73721	103127	80598	1729480	110458
000430	000430 ZTG_A	2011-12-30	2011	N Water, Environment & Utilities	78 Public Facilities Management	62629	260684	447968	68000	39000	168617	557050	336918	122799	122295	89565	3063980	134657
000430	000430 ZTG_A	2012-12-31	2012	N Water, Environment & Utilities	78 Public Facilities Management	65224	267702	513007	64850	0	130893	682500	454751	133309	136695	101301	2986980	124408
000430	000430 ZTG_A	2013-12-31	2013	N Water, Environment & Utilities	78 Public Facilities Management	68517	243375	602772	31000	94500	169197	500320	332953	73808	75211	52414	2265100	85057
000430	000430 ZTG_A	2014-12-31	2014	N Water, Environment & Utilities	78 Public Facilities Management	57575	467132	684745	40000	70550	186331	484009	300563	86540	84339	60042	2601970	109346
000430	000430 ZTG_A	2015-12-31	2015	N Water, Environment & Utilities	78 Public Facilities Management	113585	563504	872799	60000	61100	259902	674880	383017	158035	158382	114337	4992190	209064
000430	000430 ZTG_A	2016-12-30	2016	N Water, Environment & Utilities	78 Public Facilities Management	119653	627056	2044165	389500	75200	1364839	592183	358368	92436	92109	60442	3917400	132475
000430	000430 ZTG_A	2017-12-29	2017	N Water, Environment & Utilities	78 Public Facilities Management	183503	606994	2336211	103800	13200	774990	549650	379109	88388	78525	66025	3461190	183137
000430	000430 ZTG_A	2018-12-28	2018	N Water, Environment & Utilities	78 Public Facilities Management	118965	585305	2495979	74000	393000	909860	468394	320765	39176	34799	24986	1959320	147534
000430	000430 ZTG_A	2019-12-31	2019	N Water, Environment & Utilities	78 Public Facilities Management	130861	536633	2668027	67000	494917	1064741	425259	297950	31457	26635	11359	2109100	155830
000430	000430 ZTG_A	2020-12-31	2020	N Water, Environment & Utilities	78 Public Facilities Management	37917	511863	2795611	63067	721858	1283529	169197	190496	-104145	-105973	-92200	1955270	-21621
000488	000488 SCPH_A	2007-12-28	2007	C Manufacturing	22 Paper and Paper Products	740622	13243156	22011108	3594000	4056195	11430549	15164742	12074481	1284844	1489336	1218541	22907350	1324263
000488	000488 SCPH_A	2008-12-31	2008	C Manufacturing	22 Paper and Paper Products	2853418	14213442	26299496	1516945	4019251	12277721	15529593	12556762	1292772	1555339	1259541	8207140	1934141
000488	000488 SCPH_A	2009-12-31	2009	C Manufacturing	22 Paper and Paper Products	2892923	13529591	28213085	3103154	5087424	13476024	14884629	12057416	982566	1172922	953911	14381530	1639034
000488	000488 SCPH_A	2010-12-31	2010	C Manufacturing	22 Paper and Paper Products	1951855	12882358	35077132	3594157	4725629	19816933	17203123	13683001	1433751	1562355	1301658	12857130	850329
000488	000488 SCPH_A	2011-12-30	2011	C Manufacturing	22 Paper and Paper Products	3529938	22740904	45630829	12086985	5143067	30643054	17747490	14931153	376047	698990	588727	8160300	-437463
000488	000488 SCPH_A	2012-12-31	2012	C Manufacturing	22 Paper and Paper Products	4456217	19751340	47725422	12876398	3933168	33380004	19761679	16693768	-416228	-16140	46686	7085790	1956866
000488	000488 SCPH_A	2013-12-31	2013	C Manufacturing	22 Paper and Paper Products	2547730	21181647	47521884	9818885	3723866	32883530	20388890	16651886	403541	866292	690353	7687230	1122617
000488	000488 SCPH_A	2014-12-31	2014	C Manufacturing	22 Paper and Paper Products	5475658	24744732	56822027	20470297	4378290	42473958	19101677	15323103	166039	561008	453309	9487620	985400
000488	000488 SCPH_A	2015-12-31	2015	C Manufacturing	22 Paper and Paper Products	8984326	24169726	77961700	24755536	5169381	60702773	20241906	14764663	1107850	1410169	977932	13731320	-9721364
000488	000488 SCPH_A	2016-12-30	2016	C Manufacturing	22 Paper and Paper Products	10109930	28811555	82285355	27875507	6935599	59720495	22907118	15787340	2090869	2583166	1957198	17322680	2153049
000488	000488 SCPH_A	2017-12-29	2017	C Manufacturing	22 Paper and Paper Products	14443492	28227510	105625096	35096575	7646123	75350918	29472454	19729190	4418472	4536479	3758963	27864600	23766
000488	000488 SCPH_A	2018-12-28	2018	C Manufacturing	22 Paper and Paper Products	19292775	27913986	105318735	40227945	7798934	79447044	28875756	19845757	2906104	3206316	2564739	13987800	14099702
000488	000488 SCPH_A	2019-12-31	2019	C Manufacturing	22 Paper and Paper Products	19306529	34439935	97958910	36883156	9140340	71619137	30395434	22750270	1583670	2048479	1753298	12411920	12232707
000488	000488 SCPH_A	2020-12-31	2020	C Manufacturing	22 Paper and Paper Products	17759538	37651707	91575458	32793993	8077151	65775194	30736518	23645594	1584721	2172270	1906213	14589830	11259803
000498	000498 Shandong Road & Bridge_A	2007-12-28	2007	E Construction	48 Civil Engineering Construction	2096	527080	818935	718659	0	1487186	90353	108332	-578431	-605530	-605530	3010800	-54198
000498	000498 Shandong Road & Bridge_A	2008-12-31	2008	E Construction	48 Civil Engineering Construction	14	463577	741117	587014	0	1400346	40317	70619	-181182	9022	9022	1419600	-234
000498	000498 Shandong Road & Bridge_A	2009-12-31	2009	E Construction	48 Civil Engineering Construction	544798	0	545358	0	0	536143	19311	72750	-121306	273916	273916		-8276
000498	000498 Shandong Road & Bridge_A	2010-12-31	2010	E Construction	48 Civil Engineering Construction	44958	134	45190	0	0	35377	0	0	-2102	598	598		-499627
000498	000498 Shandong Road & Bridge_A	2011-12-30	2011	E Construction	48 Civil Engineering Construction	857294	377375	8163139	1690628	0	6414714	7332080	6493560	217771	220361	162701		-1013121
000498	000498 Shandong Road & Bridge_A	2012-12-31	2012	E Construction	48 Civil Engineering Construction	583612	411874	8844692	2321000	300000	6820217	6554413	5645231	314235	321167	232215		-765439
000498	000498 Shandong Road & Bridge_A	2013-12-31	2013	E Construction	48 Civil Engineering Construction	740832	464138	9420076	1096000	137566	7114055	7161339	6133135	358400	364491	261781	4525360	736392
000498	000498 Shandong Road & Bridge_A	2014-12-31	2014	E Construction	48 Civil Engineering Construction	800232	418180	10026068	1699000	0	7370299	6842246	5769957	429030	445146	311886	5197450	314865
000498	000498 Shandong Road & Bridge_A	2015-12-31	2015	E Construction	48 Civil Engineering Construction	749607	415813	10415882	1112000	0	7376070	7418690	6319624	528677	532590	377696	10047650	832626
000498	000498 Shandong Road & Bridge_A	2016-12-30	2016	E Construction	48 Civil Engineering Construction	2338171	549448	15043154	2235000	1300000	11572529	8147651	6982582	603995	604102	430964	8882700	814250
000498	000498 Shandong Road & Bridge_A	2017-12-29	2017	E Construction	48 Civil Engineering Construction	1929458	643249	17626770	1430000	1705020	13561544	12384730	10813247	770354	771426	577868	7482530	232437
000498	000498 Shandong Road & Bridge_A	2018-12-28	2018	E Construction	48 Civil Engineering Construction	3645415	648182	24785040	1800000	1312220	18071654	15271559	13642374	914845	911146	684812	5667900	873802
000498	000498 Shandong Road & Bridge_A	2019-12-31	2019	E Construction	48 Civil Engineering Construction	4618936	1132332	37953529	2759752	3221568	27643228	24590670	22228259	1087880	1087832	801283	5242250	-411603
000498	000498 Shandong Road & Bridge_A	2020-12-31	2020	E Construction	48 Civil Engineering Construction	7394405	2318549	55080915	3609297	4523592	42186416	34437327	30864963	1821560	1817468	1475510	7395560	974486
000501	000501 Wuhan Department Store_A	2007-12-28	2007	F Wholesale & Retail	52 Retailing	1295423	1736185	4255635	677500	371250	2958022	5297127	4195225	306901	328476	220362	9460190	744047
000501	000501 Wuhan Department Store_A	2008-12-31	2008	F Wholesale & Retail	52 Retailing	1417994	1800407	5178129	672000	534250	3641208	6629716	5229045	374963	375123	274575	2546390	830898
000501	000501 Wuhan Department Store_A	2009-12-31	2009	F Wholesale & Retail	52 Retailing	1378095	1822381	5848973	562000	480250	4293254	7937595	6337404	412220	427594	317623	7537710	936231
000501	000501 Wuhan Department Store_A	2010-12-31	2010	F Wholesale & Retail	52 Retailing	1984021	1829114	7457439	685000	329250	5607808	10537036	8443448	508622	525528	377907	9328300	1623329
000501	000501 Wuhan Department Store_A	2011-12-30	2011	F Wholesale & Retail	52 Retailing	2277548	3813306	9695003	750000	281477	7460959	12733850	10160051	605707	603592	445378	7735540	1842966
000501	000501 Wuhan Department Store_A	2012-12-31	2012	F Wholesale & Retail	52 Retailing	2173909	3732660	11038555	614000	180377	8399469	14901506	11864639	726078	730794	520582	5833360	2165072
000501	000501 Wuhan Department Store_A	2013-12-31	2013	F Wholesale & Retail	52 Retailing	2126704	4735212	12634382	614000	127591	9507828	16842056	13413074	874050	860820	606202	6472490	1845159
000501	000501 Wuhan Department Store_A	2014-12-31	2014	F Wholesale & Retail	52 Retailing	2281892	7285771	15650846	2473990	2705	11886302	17160842	13587234	905891	886601	641247	8024670	1035162
000501	000501 Wuhan Department Store_A	2015-12-31	2015	F Wholesale & Retail	52 Retailing	2061677	7356862	17753307	2870940	1910318	13625230	17523658	13710235	1068723	1073035	800770	11321150	853435
000501	000501 Wuhan Department Store_A	2016-12-30	2016	F Wholesale & Retail	52 Retailing	2235730	7127624	17790569	1324000	1907932	11736836	17689642	13761358	1301340	1320238	993055	11552610	1486999
000501	000501 Wuhan Department Store_A	2017-12-29	2017	F Wholesale & Retail	52 Retailing	2012118	6795026	18019928	1250000	1622545	10842077	18122099	14007478	1633874	1643663	1241340	12273120	258499
000501	000501 Wuhan Department Store_A	2018-12-28	2018	F Wholesale & Retail	52 Retailing	3150266	6666788	22886657	2320700	2120445	14637562	17705561	13753039	1485768	1429521	1049946	7290050	2505781
000501	000501 Wuhan Department Store_A	2019-12-31	2019	F Wholesale & Retail	52 Retailing	2055671	6464793	23595140	1072357	1061286	14085259	17756088	13773460	1551087	1610007	1225004	10212220	1417935
000501	000501 Wuhan Department Store_A	2020-12-31	2020	F Wholesale & Retail	52 Retailing	1894053	6277916	22802151	1536488	1739640	12886929	7639435	4956119	724307	725220	547428	8958770	1229863
000502	000502 LJH_A	2007-12-28	2007	K Real Estate	70 Real Estate	154592	39008	754672	0	80000	469357	443663	269021	52137	52278	11296	3008860	196837
000502	000502 LJH_A	2008-12-31	2008	K Real Estate	70 Real Estate	78993	43699	798936	0	0	484455	466910	213033	108967	107608	56352	1415720	-5073
000502	000502 LJH_A	2009-12-31	2009	K Real Estate	70 Real Estate	65766	37461	565138	0	21000	215955	459147	351306	23914	47002	34702	1840800	86856
000502	000502 LJH_A	2010-12-31	2010	K Real Estate	70 Real Estate	186226	36356	817823	0	0	586433	71198	43560	-43329	-44197	-51584	1569120	168366
000502	000502 LJH_A	2011-12-30	2011	K Real Estate	70 Real Estate	145708	33555	451942	0	0	183807	625157	457659	64514	60584	36745	903770	29491
000502	000502 LJH_A	2012-12-31	2012	K Real Estate	70 Real Estate	12638	31244	300139	0	0	63630	33389	19886	-11792	-9456	-11376	1149580	-130242
000502	000502 LJH_A	2013-12-31	2013	K Real Estate	70 Real Estate	20376	29324	309702	0	0	65172	29018	16284	-1154	-919	8021	1173600	7842
000502	000502 LJH_A	2014-12-31	2014	K Real Estate	70 Real Estate	47246	27156	270708	0	0	45365	61162	25256	4091	4070	3763	1744700	15382
000502	000502 LJH_A	2015-12-31	2015	K Real Estate	70 Real Estate	114124	31354	404699	0	0	192383	19765	12491	-23986	-24039	-24204	5858780	-24893
000502	000502 LJH_A	2016-12-30	2016	K Real Estate	70 Real Estate	347303	28895	622772	0	0	371449	299501	137938	51684	51798	42162	3918180	203760
000502	000502 LJH_A	2017-12-29	2017	K Real Estate	70 Real Estate	138691	23014	518080	0	0	370868	22061	19876	-83447	-84777	-84774	2038560	-128937
000502	000502 LJH_A	2018-12-28	2018	K Real Estate	70 Real Estate	234862	22396	416494	0	0	196791	17414	14836	74061	76312	76312	1404630	-14784
000502	000502 LJH_A	2019-12-31	2019	K Real Estate	70 Real Estate	73011	21394	246872	0	0	37019	16319	13545	-16041	-9850	-9850	1317760	-11656
000502	000502 LJH_A	2020-12-31	2020	K Real Estate	70 Real Estate	58974	20329	231581	0	0	40552	14740	13602	-24143	-18823	-18823	1709580	-15229
000503	000503 China Reform Health_A	2007-12-28	2007	I Information Technology & Software	64 Internet and related services	163523	123392	1640635	105353	0	274937	208302	64003	5742	10820	2655	9594930	-28534
000503	000503 China Reform Health_A	2008-12-31	2008	I Information Technology & Software	64 Internet and related services	183318	93517	1632200	152000	0	313630	286651	94757	13230	14387	5698	3183330	-15381
000503	000503 China Reform Health_A	2009-12-31	2009	I Information Technology & Software	64 Internet and related services	194543	96038	1623946	149002	4992	313078	272498	107487	12422	13204	6296	8374030	41558
000503	000503 China Reform Health_A	2010-12-31	2010	I Information Technology & Software	64 Internet and related services	226795	88730	1554773	89262	4508	259503	197767	90509	10946	13399	10824	9317790	-10452
000503	000503 China Reform Health_A	2011-12-30	2011	I Information Technology & Software	64 Internet and related services	231890	82596	1419662	10180	3999	158839	162850	87749	-8322	20269	19008	5509780	72377
000503	000503 China Reform Health_A	2012-12-31	2012	I Information Technology & Software	64 Internet and related services	398316	85237	1478465	60000	3462	189556	192937	70194	36310	35116	22400	8520830	65869
000503	000503 China Reform Health_A	2013-12-31	2013	I Information Technology & Software	64 Internet and related services	534177	90453	1428044	60000	2869	155720	205907	87203	21749	24646	12332	18785380	159587
000503	000503 China Reform Health_A	2014-12-31	2014	I Information Technology & Software	64 Internet and related services	712464	106045	1434936	22500	2235	106735	195071	101020	-46580	33509	19338	28115160	-24808
000503	000503 China Reform Health_A	2015-12-31	2015	I Information Technology & Software	64 Internet and related services	811267	70634	1481816	0	1556	101861	193827	110091	38862	40205	9644	30101560	13411
000503	000503 China Reform Health_A	2016-12-30	2016	I Information Technology & Software	64 Internet and related services	922057	47027	1492270	0	830	79093	216833	147247	24784	29343	13102	37795470	22943
000503	000503 China Reform Health_A	2017-12-29	2017	I Information Technology & Software	64 Internet and related services	634541	39156	1448558	0	65	55644	183994	180782	6836	8241	-300	38793170	-241512
000503	000503 China Reform Health_A	2018-12-28	2018	I Information Technology & Software	64 Internet and related services	671541	33069	1280351	0	0	62735	95480	155557	-182611	-182498	-188711	14273300	-23181
000503	000503 China Reform Health_A	2019-12-31	2019	I Information Technology & Software	64 Internet and related services	712152	12390	1680311	0	0	77727	129913	163316	16098	16000	15493	15387840	66043
000503	000503 China Reform Health_A	2020-12-31	2020	I Information Technology & Software	64 Internet and related services	496677	11652	1296818	50055	0	332601	207372	176922	-241670	-242819	-243342	7514150	-93006
000504	000504 NanHua Bio-medicine_A	2007-12-28	2007	M Science Research & Technical Services	75 Scientific Tech. Popularize etc.	75718	21578	680811	170000	0	232587	318309	257704	-393	2853	1889	3548830	9216
000504	000504 NanHua Bio-medicine_A	2008-12-31	2008	M Science Research & Technical Services	75 Scientific Tech. Popularize etc.	50996	18760	536523	118000	0	258363	197456	170291	-168671	-169029	-170064	944070	-18590
000504	000504 NanHua Bio-medicine_A	2009-12-31	2009	M Science Research & Technical Services	75 Scientific Tech. Popularize etc.	59126	16934	412425	43000	0	267945	178310	158222	-133408	-131660	-135730	2545560	60277
000504	000504 NanHua Bio-medicine_A	2010-12-31	2010	M Science Research & Technical Services	75 Scientific Tech. Popularize etc.	16008	21706	286824	0	0	125690	151990	117596	5170	5987	5750	2953720	-63948
000504	000504 NanHua Bio-medicine_A	2011-12-30	2011	M Science Research & Technical Services	75 Scientific Tech. Popularize etc.	27624	21379	276473	15000	0	146093	90893	71707	-33131	-30287	-30755	1479980	-3123
000504	000504 NanHua Bio-medicine_A	2012-12-31	2012	M Science Research & Technical Services	75 Scientific Tech. Popularize etc.	8233	1585	76060	0	0	96863	76817	47877	-167288	-151195	-151183	1632650	-4276
000504	000504 NanHua Bio-medicine_A	2013-12-31	2013	M Science Research & Technical Services	75 Scientific Tech. Popularize etc.	27915	55148	125895	0	0	122324	26281	27402	-26693	22029	13330	1856980	-11742
000504	000504 NanHua Bio-medicine_A	2014-12-31	2014	M Science Research & Technical Services	75 Scientific Tech. Popularize etc.	26720	51575	106632	0	0	99605	18373	13448	-25551	-26021	-26561	2221520	-32601
000504	000504 NanHua Bio-medicine_A	2015-12-31	2015	M Science Research & Technical Services	75 Scientific Tech. Popularize etc.	46788	34723	122757	50000	0	137263	13374	11931	-23962	-21532	-21532	9340990	-17170
000504	000504 NanHua Bio-medicine_A	2016-12-30	2016	M Science Research & Technical Services	75 Scientific Tech. Popularize etc.	96420	11081	301187	135600	0	221430	67251	45584	20707	32823	28897	5162780	-14604
000504	000504 NanHua Bio-medicine_A	2017-12-29	2017	M Science Research & Technical Services	75 Scientific Tech. Popularize etc.	166576	10304	404776	140000	20000	276344	67393	49588	-35814	-35785	-36249	7321990	-47403
000504	000504 NanHua Bio-medicine_A	2018-12-28	2018	M Science Research & Technical Services	75 Scientific Tech. Popularize etc.	59013	19019	342706	70000	0	234955	95382	32610	-34659	-35848	-38050	3885330	-15187
000504	000504 NanHua Bio-medicine_A	2019-12-31	2019	M Science Research & Technical Services	75 Scientific Tech. Popularize etc.	69391	11655	268331	50078	0	153875	134161	49682	16595	17449	18269	2517520	14522
000504	000504 NanHua Bio-medicine_A	2020-12-31	2020	M Science Research & Technical Services	75 Scientific Tech. Popularize etc.	67038	11595	556140	13015	0	421659	175565	78083	18944	18967	14635	3813660	-207221
000505	000505 Jingliang Holdings_A	2007-12-28	2007	C Manufacturing	13 Agriculture Food processing Industry	110933	281826	939167	42900	117000	728984	153716	103742	-18749	-18616	-30364	7138130	-21344
000505	000505 Jingliang Holdings_A	2008-12-31	2008	C Manufacturing	13 Agriculture Food processing Industry	36656	280666	975123	24000	157000	844717	101792	89795	-86367	-79174	-79777	2004450	-66035
000505	000505 Jingliang Holdings_A	2009-12-31	2009	C Manufacturing	13 Agriculture Food processing Industry	291787	264815	2033695	276000	110000	1367820	285106	216336	81271	81182	80926	2952960	143045
000505	000505 Jingliang Holdings_A	2010-12-31	2010	C Manufacturing	13 Agriculture Food processing Industry	136377	334513	1448886	0	325000	930370	686066	455356	57563	59149	36180	2005760	141568
000505	000505 Jingliang Holdings_A	2011-12-30	2011	C Manufacturing	13 Agriculture Food processing Industry	52508	325412	1311950	45000	81000	912271	233146	147356	-42006	-41984	-49218	1157720	-76119
000505	000505 Jingliang Holdings_A	2012-12-31	2012	C Manufacturing	13 Agriculture Food processing Industry	65763	334322	1424764	210000	341000	1173162	204015	148467	-125985	-125209	-126972	1149000	-60344
000505	000505 Jingliang Holdings_A	2013-12-31	2013	C Manufacturing	13 Agriculture Food processing Industry	62362	452747	1237714	0	129000	1109746	225308	166022	2406	11630	8667	1412510	-45737
000505	000505 Jingliang Holdings_A	2014-12-31	2014	C Manufacturing	13 Agriculture Food processing Industry	97404	436893	1645437	19000	327304	1626382	238904	186863	-194876	-195418	-180755	2973500	-243682
000505	000505 Jingliang Holdings_A	2015-12-31	2015	C Manufacturing	13 Agriculture Food processing Industry	205762	409327	1714444	0	390333	1947638	267069	208475	-112529	-110417	-127121	4198790	259600
000505	000505 Jingliang Holdings_A	2016-12-30	2016	C Manufacturing	13 Agriculture Food processing Industry	652870	1508711	5007343	62681	73667	2449732	8723492	7847504	395962	441980	313391	4677790	948330
000505	000505 Jingliang Holdings_A	2017-12-29	2017	C Manufacturing	13 Agriculture Food processing Industry	1014439	1333410	6082384	2007171	0	3481961	7917639	7181328	277973	284650	208696	5488190	-1379508
000505	000505 Jingliang Holdings_A	2018-12-28	2018	C Manufacturing	13 Agriculture Food processing Industry	924870	1271803	4917149	1437715	0	2078083	7409124	6745315	252555	277310	211126	3639760	850168
000505	000505 Jingliang Holdings_A	2019-12-31	2019	C Manufacturing	13 Agriculture Food processing Industry	557169	1210450	5231267	1329239	0	2240171	7440286	6814064	250641	259708	178638	3589080	297367
000505	000505 Jingliang Holdings_A	2020-12-31	2020	C Manufacturing	13 Agriculture Food processing Industry	335466	1131144	5695504	1497414	0	2596331	8741750	8090847	286481	285340	219224	6044290	-246541
000506	000506 ZRC_A	2007-12-28	2007	B Mining	09 Nonferrous Metals Mining and Washing	175018	13558	2977231	163108	341000	2717727	697079	476213	122713	207678	161906	1106010	108121
000506	000506 ZRC_A	2008-12-31	2008	B Mining	09 Nonferrous Metals Mining and Washing	95577	12213	3223011	133708	214800	2766624	896521	507936	253150	261300	199886		293807
000506	000506 ZRC_A	2009-12-31	2009	B Mining	09 Nonferrous Metals Mining and Washing	316001	12246	3506867	203308	263000	2812915	1007271	552377	317104	321630	237565	6356030	106847
000506	000506 ZRC_A	2010-12-31	2010	B Mining	09 Nonferrous Metals Mining and Washing	1199352	54101	5499238	53310	1294598	4522259	1196614	611358	344866	376418	283027	8717280	276366
000506	000506 ZRC_A	2011-12-30	2011	B Mining	09 Nonferrous Metals Mining and Washing	195242	119419	5995899	45422	831159	4717443	1327076	694702	315180	308377	222800	6688930	-711507
000506	000506 ZRC_A	2012-12-31	2012	B Mining	09 Nonferrous Metals Mining and Washing	91667	68895	5147841	95942	844725	3562310	1070615	716600	351937	348776	308221	6061840	210982
000506	000506 ZRC_A	2013-12-31	2013	B Mining	09 Nonferrous Metals Mining and Washing	159107	290703	3384346	108172	0	1524874	907194	812647	67811	189732	175309	4254900	-34198
000506	000506 ZRC_A	2014-12-31	2014	B Mining	09 Nonferrous Metals Mining and Washing	39591	320053	3169489	1077	45000	1632322	357155	377826	-281155	-282764	-280065	6475250	-179101
000506	000506 ZRC_A	2015-12-31	2015	B Mining	09 Nonferrous Metals Mining and Washing	141294	367924	3240346	1451	145268	1698886	1387828	1038999	43556	43353	5808	8899990	-101368
000506	000506 ZRC_A	2016-12-30	2016	B Mining	09 Nonferrous Metals Mining and Washing	122959	449163	3228909	300000	97363	1651573	812133	507342	40941	41402	9885	10200620	-270653
000506	000506 ZRC_A	2017-12-29	2017	B Mining	09 Nonferrous Metals Mining and Washing	104669	566067	2547377	407627	0	1468894	769082	688135	-470423	-489498	-475416	6846860	110722
000506	000506 ZRC_A	2018-12-28	2018	B Mining	09 Nonferrous Metals Mining and Washing	50290	566677	2532761	355395	40000	1418200	496460	466846	17164	28436	29855	2499060	288143
000506	000506 ZRC_A	2019-12-31	2019	B Mining	09 Nonferrous Metals Mining and Washing	101083	534236	2621885	116011	250000	1527946	515388	479533	-71744	-30250	-32142	2675570	145904
000506	000506 ZRC_A	2020-12-31	2020	B Mining	09 Nonferrous Metals Mining and Washing	124568	471094	2323131	100861	0	1749493	425054	296137	-476009	-484519	-485761	2229640	133229
000507	000507 ZPH_A	2007-12-28	2007	G Transportation, Warehouse & Post	55 Water Transportation	473799	474959	2601463	407140	107700	1450817	648975	559142	154687	155197	140994	4367670	353228
000507	000507 ZPH_A	2008-12-31	2008	G Transportation, Warehouse & Post	55 Water Transportation	223530	331047	1743680	284251	10000	572546	1703648	1522586	109551	111252	86514	1304090	-38397
000507	000507 ZPH_A	2009-12-31	2009	G Transportation, Warehouse & Post	55 Water Transportation	309647	387847	1935592	269000	15300	536534	509041	441990	110635	118266	108677	3263680	43354
000507	000507 ZPH_A	2010-12-31	2010	G Transportation, Warehouse & Post	55 Water Transportation	376421	84157	2008585	90000	118000	439712	401698	289268	211438	210006	201471	4357320	34507
000507	000507 ZPH_A	2011-12-30	2011	G Transportation, Warehouse & Post	55 Water Transportation	621954	814884	3415781	249000	474230	1628751	454106	372771	297655	298037	294696	2746180	242470
000507	000507 ZPH_A	2012-12-31	2012	G Transportation, Warehouse & Post	55 Water Transportation	259483	931898	3538295	77700	649814	1548003	654376	526209	155978	160835	151866	3042880	953
000507	000507 ZPH_A	2013-12-31	2013	G Transportation, Warehouse & Post	55 Water Transportation	414755	972873	4053086	59208	580786	1516633	1642825	1380985	85623	103618	90964	4255630	56028
000507	000507 ZPH_A	2014-12-31	2014	G Transportation, Warehouse & Post	55 Water Transportation	434936	1767216	5360256	400500	664084	2716147	2139038	1820280	31630	37340	16927	7058500	204675
000507	000507 ZPH_A	2015-12-31	2015	G Transportation, Warehouse & Post	55 Water Transportation	430041	2163751	5474452	397500	743225	2676321	2022660	1632987	84391	99374	80551	5850500	206545
000507	000507 ZPH_A	2016-12-30	2016	G Transportation, Warehouse & Post	55 Water Transportation	319658	2534338	5721015	267500	558091	2803513	1801126	1397634	138061	152092	120223	4958320	279360
000507	000507 ZPH_A	2017-12-29	2017	G Transportation, Warehouse & Post	55 Water Transportation	459269	2597869	6074706	234000	600655	2934461	1960396	1513599	200208	204473	166490	8037530	361926
000507	000507 ZPH_A	2018-12-28	2018	G Transportation, Warehouse & Post	55 Water Transportation	934771	2620396	6838678	462000	924438	3575984	2614963	2113694	260063	246254	193008	5210970	378612
000507	000507 ZPH_A	2019-12-31	2019	G Transportation, Warehouse & Post	55 Water Transportation	1203417	2950029	9250908	709809	728740	3596009	3321817	2793996	288923	293657	247058	5712810	305400
000507	000507 ZPH_A	2020-12-31	2020	G Transportation, Warehouse & Post	55 Water Transportation	2242756	4932524	13487272	880982	3165621	7620708	3535313	2924682	357690	346737	287516	5284810	308426
000509	000509 Huasu Holdings_A	2007-12-28	2007	Q Health & Social Work	83 Health	26989	233971	834603	294294	0	649370	510573	419295	-68970	14332	12137	2762610	36243
000509	000509 Huasu Holdings_A	2008-12-31	2008	Q Health & Social Work	83 Health	10546	194955	661459	209598	0	633297	400345	370440	-131562	-142650	-143508	755030	-1038
000509	000509 Huasu Holdings_A	2009-12-31	2009	Q Health & Social Work	83 Health	14345	147749	593569	157836	0	608038	576533	422520	-25858	-41866	-42555	2367590	-129
000509	000509 Huasu Holdings_A	2010-12-31	2010	Q Health & Social Work	83 Health	52987	211322	649653	105028	0	656432	407342	360253	-57052	7833	7956	2702610	12089
000509	000509 Huasu Holdings_A	2011-12-30	2011	Q Health & Social Work	83 Health	7660	187773	509460	65446	0	628180	367480	344119	-102125	-120376	-120109	3067620	-5791
000509	000509 Huasu Holdings_A	2012-12-31	2012	Q Health & Social Work	83 Health	11621	171596	451106	62863	0	662826	304059	303525	-110934	-89884	-92988	2685110	26629
000509	000509 Huasu Holdings_A	2013-12-31	2013	Q Health & Social Work	83 Health	214334	124195	733171	15000	0	658557	272046	260954	754	17573	15871	3502640	-29467
000509	000509 Huasu Holdings_A	2014-12-31	2014	Q Health & Social Work	83 Health	108687	127576	626580	8000	0	614255	226576	202038	-8327	-54120	-54955	3995340	-57194
000509	000509 Huasu Holdings_A	2015-12-31	2015	Q Health & Social Work	83 Health	103565	118272	567827	0	0	534630	176837	145855	-17988	19628	19849	7099150	-9284
000509	000509 Huasu Holdings_A	2016-12-30	2016	Q Health & Social Work	83 Health	70452	20254	341522	0	0	318991	78835	73382	-15152	-78478	-74810	6570850	-69397
000509	000509 Huasu Holdings_A	2017-12-29	2017	Q Health & Social Work	83 Health	62558	12038	304741	0	0	270645	2240890	2219551	5951	12115	12374	5051960	-47815
000509	000509 Huasu Holdings_A	2018-12-28	2018	Q Health & Social Work	83 Health	32285	10511	206944	0	0	191788	1209104	1182177	-38722	-46956	-50899	2228800	-91969
000509	000509 Huasu Holdings_A	2019-12-31	2019	Q Health & Social Work	83 Health	27759	14576	156866	0	0	253878	70122	34608	-49402	-119238	-123464	1981160	-6361
000509	000509 Huasu Holdings_A	2020-12-31	2020	Q Health & Social Work	83 Health	158992	11827	272487	0	0	122752	50084	33447	29194	15429	13146	2886710	-95346
000510	000510 Xinjinlu_A	2007-12-28	2007	C Manufacturing	26 Chem. Materials & Chem. Products Manuf.	300674	1504865	2745108	670300	213570	1517728	2209451	1862044	121296	101155	85507	5050120	136338
000510	000510 Xinjinlu_A	2008-12-31	2008	C Manufacturing	26 Chem. Materials & Chem. Products Manuf.	289289	1430667	2670947	725400	106000	1545942	2018134	1838798	-61624	-66161	-65195	1559510	77847
000510	000510 Xinjinlu_A	2009-12-31	2009	C Manufacturing	26 Chem. Materials & Chem. Products Manuf.	522988	1450964	2807038	895350	28000	1654079	2283951	2078201	-9053	8371	7468	5781140	337499
000510	000510 Xinjinlu_A	2010-12-31	2010	C Manufacturing	26 Chem. Materials & Chem. Products Manuf.	775348	1191279	2419332	818180	0	1242096	2702560	2438312	70428	83985	83148	5184140	420525
000510	000510 Xinjinlu_A	2011-12-30	2011	C Manufacturing	26 Chem. Materials & Chem. Products Manuf.	324422	1388496	2354079	726980	35000	1235670	2587148	2505496	-127498	-112531	-115874	3064190	-5922
000510	000510 Xinjinlu_A	2012-12-31	2012	C Manufacturing	26 Chem. Materials & Chem. Products Manuf.	338850	1369827	2301273	452780	64000	1171354	2172665	2133095	-102145	4691	4323	3508890	90773
000510	000510 Xinjinlu_A	2013-12-31	2013	C Manufacturing	26 Chem. Materials & Chem. Products Manuf.	82456	1255071	1842147	291100	29000	900276	2005538	2002439	-211485	-190021	-191155	3246940	121317
000510	000510 Xinjinlu_A	2014-12-31	2014	C Manufacturing	26 Chem. Materials & Chem. Products Manuf.	220367	1130269	1803774	399650	0	1008622	2052187	1979283	-183785	-146238	-146259	3338320	125790
000510	000510 Xinjinlu_A	2015-12-31	2015	C Manufacturing	26 Chem. Materials & Chem. Products Manuf.	172959	1013160	1542527	260140	0	746653	1620089	1530487	-65499	20708	6537	5178050	44545
000510	000510 Xinjinlu_A	2016-12-30	2016	C Manufacturing	26 Chem. Materials & Chem. Products Manuf.	45667	945023	1321705	53440	0	474294	1534154	1272585	50086	54287	54321	7450300	260372
000510	000510 Xinjinlu_A	2017-12-29	2017	C Manufacturing	26 Chem. Materials & Chem. Products Manuf.	129990	903003	1500774	230785	0	624460	1728149	1432246	59787	42534	42288	5385170	45226
000510	000510 Xinjinlu_A	2018-12-28	2018	C Manufacturing	26 Chem. Materials & Chem. Products Manuf.	124064	857146	1484472	73700	0	528857	2069391	1719828	109607	105302	102866	2394090	208521
000510	000510 Xinjinlu_A	2019-12-31	2019	C Manufacturing	26 Chem. Materials & Chem. Products Manuf.	106385	805512	1610501	219700	0	560284	2319065	2009026	70545	66583	64730	2534200	68582
000510	000510 Xinjinlu_A	2020-12-31	2020	C Manufacturing	26 Chem. Materials & Chem. Products Manuf.	179035	932974	1816415	213680	0	721425	2206963	1854714	121358	107011	75426	2844880	195290
000513	000513 LIVZON GROUP_A	2007-12-28	2007	C Manufacturing	27 Pharmaceutical Products Manufacturing	282663	955219	2945723	379012	70700	954798	1748108	973621	613756	619979	523381	10162220	248553
000513	000513 LIVZON GROUP_A	2008-12-31	2008	C Manufacturing	27 Pharmaceutical Products Manufacturing	540184	922704	2923813	520715	100700	1089289	2058641	1116318	99604	105654	72907	4171130	345177
000513	000513 LIVZON GROUP_A	2009-12-31	2009	C Manufacturing	27 Pharmaceutical Products Manufacturing	588532	820918	3124377	218612	90700	898918	2595847	1231986	583278	589418	513794	9181560	494877
000513	000513 LIVZON GROUP_A	2010-12-31	2010	C Manufacturing	27 Pharmaceutical Products Manufacturing	863932	803942	3661992	207460	66796	1022841	2726719	1286485	516415	533667	452490	10709790	633296
000513	000513 LIVZON GROUP_A	2011-12-30	2011	C Manufacturing	27 Pharmaceutical Products Manufacturing	1447744	1090567	4602909	251325	1200	1591291	3162915	1397937	429745	463151	387798	5172060	708201
000513	000513 LIVZON GROUP_A	2012-12-31	2012	C Manufacturing	27 Pharmaceutical Products Manufacturing	1221333	1127285	5633754	536170	700	2453635	3943525	1569688	518753	560313	475223	8902720	593965
000513	000513 LIVZON GROUP_A	2013-12-31	2013	C Manufacturing	27 Pharmaceutical Products Manufacturing	761044	1976911	6566006	491084	149900	2961487	4618680	1694615	590557	628940	523987	10434120	439987
000513	000513 LIVZON GROUP_A	2014-12-31	2014	C Manufacturing	27 Pharmaceutical Products Manufacturing	715706	2943570	7302605	375920	66500	3220184	5544234	2142911	584509	652025	553622	13331150	717394
000513	000513 LIVZON GROUP_A	2015-12-31	2015	C Manufacturing	27 Pharmaceutical Products Manufacturing	798295	3323765	8077538	250000	700	3267641	6620517	2575331	692799	807921	659563	18986660	927788
000513	000513 LIVZON GROUP_A	2016-12-30	2016	C Manufacturing	27 Pharmaceutical Products Manufacturing	2061923	3340978	10529263	0	700	3423624	7651775	2747788	881317	1005061	829916	22609850	1279215
000513	000513 LIVZON GROUP_A	2017-12-29	2017	C Manufacturing	27 Pharmaceutical Products Manufacturing	7415782	3321218	15897731	0	700	4664107	8530969	3083081	5657808	5724923	4487702	33967880	1315865
000513	000513 LIVZON GROUP_A	2018-12-28	2018	C Manufacturing	27 Pharmaceutical Products Manufacturing	8587927	3192212	17437347	1500000	700	5687470	8860656	3359655	1274496	1416674	1181715	16769140	1267621
000513	000513 LIVZON GROUP_A	2019-12-31	2019	C Manufacturing	27 Pharmaceutical Products Manufacturing	8855408	3160096	17976463	1360841	0	5701226	9384696	3391728	1729853	1727542	1461578	27693030	1767163
000513	000513 LIVZON GROUP_A	2020-12-31	2020	C Manufacturing	27 Pharmaceutical Products Manufacturing	9953748	3303078	20590816	1550943	360324	6950734	10520410	3673711	2500449	2489436	2131327	33413220	2160761
000514	000514 UKF_A	2007-12-28	2007	K Real Estate	70 Real Estate	332753	1082917	2662903	40000	362500	776424	489539	260552	165990	166372	141183	7246390	309087
000514	000514 UKF_A	2008-12-31	2008	K Real Estate	70 Real Estate	527979	1014970	3082849	87800	584500	974422	413377	211594	135359	147696	126358	3315490	-97420
000514	000514 UKF_A	2009-12-31	2009	K Real Estate	70 Real Estate	411944	967427	3490799	0	589000	1271041	454074	266650	109375	182197	153759	8608870	-180542
000514	000514 UKF_A	2010-12-31	2010	K Real Estate	70 Real Estate	1154359	930222	4605197	0	1159880	2150680	782143	537078	197778	206396	163911	6004020	-140754
000514	000514 UKF_A	2011-12-30	2011	K Real Estate	70 Real Estate	613318	892287	5253585	50000	943500	2397884	900452	492323	251402	282051	224570	3228640	-700357
000514	000514 UKF_A	2012-12-31	2012	K Real Estate	70 Real Estate	805738	1227802	6766373	160000	1688939	3731266	608253	339152	6818	25982	29570	3819980	-525049
000514	000514 UKF_A	2013-12-31	2013	K Real Estate	70 Real Estate	803059	1594990	7657960	25000	1348440	4516325	923687	686700	115378	106137	91355	3653530	219322
000514	000514 UKF_A	2014-12-31	2014	K Real Estate	70 Real Estate	924564	1563792	7788997	0	672000	4405672	1947009	1468663	136577	136338	107783	5973900	-204066
000514	000514 UKF_A	2015-12-31	2015	K Real Estate	70 Real Estate	649437	1549944	7358164	0	388000	4029691	1155040	886997	-68611	-70034	-100653	9711800	46660
000514	000514 UKF_A	2016-12-30	2016	K Real Estate	70 Real Estate	979876	753190	6582034	5000	288850	3219151	682626	443929	94636	89553	77375	9855240	217262
000514	000514 UKF_A	2017-12-29	2017	K Real Estate	70 Real Estate	1198591	724811	6307148	0	127000	2850405	1040853	787664	132256	131292	98491	5163880	602702
000514	000514 UKF_A	2018-12-28	2018	K Real Estate	70 Real Estate	1590093	697789	6570795	0	61000	3106536	540039	411724	43297	42950	43501	3079760	529429
000514	000514 UKF_A	2019-12-31	2019	K Real Estate	70 Real Estate	1554532	672015	6501638	0	67000	2766621	865677	496784	343476	349224	271744	3974160	162298
000514	000514 UKF_A	2020-12-31	2020	K Real Estate	70 Real Estate	991032	645989	7642254	0	170714	3806964	624012	370802	156035	154291	135183	3197890	-1415275
000516	000516 KYIG_A	2007-12-28	2007	Q Health & Social Work	83 Health	346339	425527	1450059	271400	201422	820065	1772527	1474240	126871	127030	88784	2163070	228702
000516	000516 KYIG_A	2008-12-31	2008	Q Health & Social Work	83 Health	407194	389841	1753481	400000	183097	1050222	2041317	1709561	96203	96230	70815	1022270	234471
000516	000516 KYIG_A	2009-12-31	2009	Q Health & Social Work	83 Health	675593	1080375	2429944	575000	198590	1485587	2318796	1955795	114898	112032	79397	3199120	281073
000516	000516 KYIG_A	2010-12-31	2010	Q Health & Social Work	83 Health	979556	983992	2706840	449000	308074	1638174	2526197	2049720	213348	206190	152246	4023690	285937
000516	000516 KYIG_A	2011-12-30	2011	Q Health & Social Work	83 Health	731684	1720206	3145119	542000	157071	2026924	3378130	2774188	186462	184148	127253	3517160	468253
000516	000516 KYIG_A	2012-12-31	2012	Q Health & Social Work	83 Health	1269663	1657404	3633547	622000	85333	2440167	3402643	2752221	168550	159758	110856	3110510	485118
000516	000516 KYIG_A	2013-12-31	2013	Q Health & Social Work	83 Health	1254009	1577483	3611639	697000	69698	2328905	3565674	2849497	188420	160423	121525	4216310	327864
000516	000516 KYIG_A	2014-12-31	2014	Q Health & Social Work	83 Health	1072626	1507429	3513251	745000	124210	1915888	3883347	3081278	435476	437849	350261	8710850	305872
000516	000516 KYIG_A	2015-12-31	2015	Q Health & Social Work	83 Health	2363273	1501868	5313356	812000	174719	1984998	3900369	3111303	313624	316139	240995	17345230	274225
000516	000516 KYIG_A	2016-12-30	2016	Q Health & Social Work	83 Health	2647401	1489798	5555315	804000	100000	2056546	3930682	3134764	262468	266265	201295	15571290	439270
000516	000516 KYIG_A	2017-12-29	2017	Q Health & Social Work	83 Health	1926696	1495832	6080866	811000	130000	2363865	4059628	3252608	254690	258394	189753	9638430	384208
000516	000516 KYIG_A	2018-12-28	2018	Q Health & Social Work	83 Health	1429424	627739	7306316	140000	570900	1530135	2039346	1588574	3052643	3049157	2243274	9756690	-772111
000516	000516 KYIG_A	2019-12-31	2019	Q Health & Social Work	83 Health	1085596	4535921	10031088	199765	3155330	5034979	990953	849143	-379012	-384510	-412548	9559590	-34324
000516	000516 KYIG_A	2020-12-31	2020	Q Health & Social Work	83 Health	1036747	6229045	12124408	410333	3905875	7091134	1606986	1754985	7870	7352	34837	24776090	41330
000517	000517 Rongan Property_A	2007-12-28	2007	K Real Estate	70 Real Estate	6039	55816	219777	132823	0	327965	13761	18357	-194433	24698	24698		62322
000517	000517 Rongan Property_A	2008-12-31	2008	K Real Estate	70 Real Estate	196713	44376	2742377	0	290000	1864498	244934	152124	47224	48877	29654		231112
000517	000517 Rongan Property_A	2009-12-31	2009	K Real Estate	70 Real Estate	168816	4945	5014820	0	1534000	3355763	1991553	760826	1072689	1076591	811639	10528170	-1082751
000517	000517 Rongan Property_A	2010-12-31	2010	K Real Estate	70 Real Estate	167644	8167	7180620	110000	1873000	5274997	1249939	681623	341034	338246	246566	6834820	-1994940
000517	000517 Rongan Property_A	2011-12-30	2011	K Real Estate	70 Real Estate	472898	9690	10325829	10000	1056000	8015456	1627407	923779	406676	519866	404750	5423280	-530548
000517	000517 Rongan Property_A	2012-12-31	2012	K Real Estate	70 Real Estate	370200	10392	10728785	200000	533000	7927181	2056054	1147697	631602	503213	424272	8076550	2879542
000517	000517 Rongan Property_A	2013-12-31	2013	K Real Estate	70 Real Estate	363798	8925	8225112	305000	70000	4970114	4641848	3559387	598639	594706	453394	5189790	1385931
000517	000517 Rongan Property_A	2014-12-31	2014	K Real Estate	70 Real Estate	328849	7207	6003016	0	918000	2323861	3460138	2787651	372898	367114	309255	8044710	-639844
000517	000517 Rongan Property_A	2015-12-31	2015	K Real Estate	70 Real Estate	281670	5578	7934616	0	733000	4311392	1124461	798070	116577	118200	103265	21618830	660400
000517	000517 Rongan Property_A	2016-12-30	2016	K Real Estate	70 Real Estate	793152	5056	11106635	225000	562000	7429993	1727639	1307605	197040	198643	148934	16747430	181538
000517	000517 Rongan Property_A	2017-12-29	2017	K Real Estate	70 Real Estate	827765	6626	13195197	75000	1486400	8957441	4264215	3203749	655743	666702	541545	10761660	-261776
000517	000517 Rongan Property_A	2018-12-28	2018	K Real Estate	70 Real Estate	1792417	10192	24315862	698000	2802900	19547261	3967769	2612889	711016	707430	548148	7354860	-2715771
000517	000517 Rongan Property_A	2019-12-31	2019	K Real Estate	70 Real Estate	6997153	24172	40012669	1835206	4550714	33263766	6662579	3890373	2138007	2137250	1755924	8787630	467792
000517	000517 Rongan Property_A	2020-12-31	2020	K Real Estate	70 Real Estate	8627885	22567	67767966	2625952	10220562	57236046	11177718	8205107	2293105	2286321	1777730	9233380	-10728252
000518	000518 JSSH_A	2007-12-28	2007	C Manufacturing	27 Pharmaceutical Products Manufacturing	75007	317100	883262	1750	0	49498	281288	236154	-115120	-178223	-178223	6856840	26920
000518	000518 JSSH_A	2008-12-31	2008	C Manufacturing	27 Pharmaceutical Products Manufacturing	64697	269339	776067	51750	0	83207	179410	179597	-150417	-140904	-140904	2234140	68692
000518	000518 JSSH_A	2009-12-31	2009	C Manufacturing	27 Pharmaceutical Products Manufacturing	71408	266580	752694	1750	0	40317	194080	111529	23515	24087	23341	4262360	56998
000518	000518 JSSH_A	2010-12-31	2010	C Manufacturing	27 Pharmaceutical Products Manufacturing	134579	251338	962042	0	0	82318	208368	110560	6433	8799	9297	7206890	218421
000518	000518 JSSH_A	2011-12-30	2011	C Manufacturing	27 Pharmaceutical Products Manufacturing	200822	224707	969936	0	0	54174	244142	126613	3253	4692	2452	3984380	20068
000518	000518 JSSH_A	2012-12-31	2012	C Manufacturing	27 Pharmaceutical Products Manufacturing	196136	223591	912853	0	0	82610	262467	134180	17828	21103	14480	3984380	54564
000518	000518 JSSH_A	2013-12-31	2013	C Manufacturing	27 Pharmaceutical Products Manufacturing	139763	209606	822584	0	1659	91806	208745	103833	-91265	-94114	-99465	3397540	-19015
000518	000518 JSSH_A	2014-12-31	2014	C Manufacturing	27 Pharmaceutical Products Manufacturing	34747	251634	818082	0	0	96491	241231	98214	1331	437	-9186	5652260	20090
000518	000518 JSSH_A	2015-12-31	2015	C Manufacturing	27 Pharmaceutical Products Manufacturing	24092	261942	834528	35000	0	225839	237844	90014	-108653	-95303	-112903	7309850	-136113
000518	000518 JSSH_A	2016-12-30	2016	C Manufacturing	27 Pharmaceutical Products Manufacturing	64950	238815	1017358	53000	0	406263	327313	113184	-1076	12767	5609	9142460	11580
000518	000518 JSSH_A	2017-12-29	2017	C Manufacturing	27 Pharmaceutical Products Manufacturing	40728	73376	931628	50000	0	256083	346055	82848	18504	16833	10650	7042160	-10786
000518	000518 JSSH_A	2018-12-28	2018	C Manufacturing	27 Pharmaceutical Products Manufacturing	39430	83253	925876	70000	0	283074	395514	98365	-28808	-30289	-29717	3562260	22567
000518	000518 JSSH_A	2019-12-31	2019	C Manufacturing	27 Pharmaceutical Products Manufacturing	53081	80930	915826	16017	0	255512	417878	106900	28065	27847	17496	3737290	58632
000518	000518 JSSH_A	2020-12-31	2020	C Manufacturing	27 Pharmaceutical Products Manufacturing	54591	71772	823708	16016	0	138660	505399	212937	39846	36437	27656	5271330	100233
000519	000519 Red Arrow_A	2007-12-28	2007	C Manufacturing	35 Special Equipments Manufacturing	101581	129085	515165	50000	0	150691	234548	205596	16204	20947	10451	1645830	-43360
000519	000519 Red Arrow_A	2008-12-31	2008	C Manufacturing	35 Special Equipments Manufacturing	27215	167874	466072	49900	0	117490	293919	261439	-55370	-30334	-27493	489350	-41658
000519	000519 Red Arrow_A	2009-12-31	2009	C Manufacturing	35 Special Equipments Manufacturing	33582	156106	514021	78272	0	162468	290778	224712	691	3901	2972	3253430	-20940
000519	000519 Red Arrow_A	2010-12-31	2010	C Manufacturing	35 Special Equipments Manufacturing	14421	152748	480406	54000	0	118000	347846	277487	9595	11700	11353	3041250	-14684
000519	000519 Red Arrow_A	2011-12-30	2011	C Manufacturing	35 Special Equipments Manufacturing	12378	134452	472076	67000	0	120951	348096	289970	-15325	-12706	-11281	1353370	-18808
000519	000519 Red Arrow_A	2012-12-31	2012	C Manufacturing	35 Special Equipments Manufacturing	252738	1534677	3217130	722000	160000	1261546	2161373	1420131	393409	418983	349110	2272820	137103
000519	000519 Red Arrow_A	2013-12-31	2013	C Manufacturing	35 Special Equipments Manufacturing	1349207	1490064	4918596	743000	110000	1311557	2080289	1309840	453169	461255	379555	9262120	-124349
000519	000519 Red Arrow_A	2014-12-31	2014	C Manufacturing	35 Special Equipments Manufacturing	541839	1629073	4909085	452000	46000	921361	2035733	1297956	466720	477345	396544	9830390	-198652
000519	000519 Red Arrow_A	2015-12-31	2015	C Manufacturing	35 Special Equipments Manufacturing	786217	2627371	7974292	700000	46000	2465146	3939280	2905177	442999	463005	387303	17544150	4970
000519	000519 Red Arrow_A	2016-12-30	2016	C Manufacturing	35 Special Equipments Manufacturing	2746116	2539485	10266501	633000	0	2896557	3782265	2985413	133527	157814	137114	15395040	157202
000519	000519 Red Arrow_A	2017-12-29	2017	C Manufacturing	35 Special Equipments Manufacturing	2331740	2434237	9728625	174000	50000	2201222	4775367	3863407	171427	150765	120255	13824100	536986
000519	000519 Red Arrow_A	2018-12-28	2018	C Manufacturing	35 Special Equipments Manufacturing	3181868	2221593	10422522	126000	50000	2560657	4953589	3807796	418358	421937	347663	8827770	1498822
000519	000519 Red Arrow_A	2019-12-31	2019	C Manufacturing	35 Special Equipments Manufacturing	3892064	2206552	11011225	69070	47500	2823123	5321631	4190910	330053	309863	255219	10611300	912063
000519	000519 Red Arrow_A	2020-12-31	2020	C Manufacturing	35 Special Equipments Manufacturing	5358595	2505766	12166670	26500	0	3649151	6463015	5326924	414954	380456	274560	13953440	1803323
000520	000520 CH Phoenix_A	2007-12-28	2007	G Transportation, Warehouse & Post	55 Water Transportation	779935	2112960	4853127	935000	1673840	3251091	2345838	1923332	476358	496467	407110	8231610	435128
000520	000520 CH Phoenix_A	2008-12-31	2008	G Transportation, Warehouse & Post	55 Water Transportation	640178	2166703	5746904	1515000	2002159	4189553	2676495	2184610	79304	107669	80261	2793350	73578
000520	000520 CH Phoenix_A	2009-12-31	2009	G Transportation, Warehouse & Post	55 Water Transportation	603610	2694027	6332330	1121800	2272121	5200815	1720237	1841899	-411102	-390995	-406882	3818930	-139191
000520	000520 CH Phoenix_A	2010-12-31	2010	G Transportation, Warehouse & Post	55 Water Transportation	551125	3609008	7776990	1799800	3148126	6640266	2273075	2038458	-159077	16209	11979	3387110	-171555
000520	000520 CH Phoenix_A	2011-12-30	2011	G Transportation, Warehouse & Post	55 Water Transportation	606264	5217116	8823498	2209500	2759158	8592128	2560287	2745913	-1009134	-881386	-882725	2206340	56663
000520	000520 CH Phoenix_A	2012-12-31	2012	G Transportation, Warehouse & Post	55 Water Transportation	161144	3851931	5257110	1810180	1156313	5825124	2113253	2623295	-1030765	-1892835	-1894032	2118630	32235
000520	000520 CH Phoenix_A	2013-12-31	2013	G Transportation, Warehouse & Post	55 Water Transportation	57044	330521	683074	1831458	40000	5882489	1354199	1567652	-1247999	-4625940	-4628542	1707050	200164
000520	000520 CH Phoenix_A	2014-12-31	2014	G Transportation, Warehouse & Post	55 Water Transportation	75510	116094	514021	0	0	387096	981875	858425	224248	4342804	4339056		-215591
000520	000520 CH Phoenix_A	2015-12-31	2015	G Transportation, Warehouse & Post	55 Water Transportation	88959	115485	513333	0	0	257181	769990	662154	15331	126228	123107	12317060	21485
000520	000520 CH Phoenix_A	2016-12-30	2016	G Transportation, Warehouse & Post	55 Water Transportation	109857	91754	527783	0	0	261956	712101	577540	17653	14384	9716	7995460	-9519
000520	000520 CH Phoenix_A	2017-12-29	2017	G Transportation, Warehouse & Post	55 Water Transportation	188753	60835	520952	0	0	203816	832432	695587	41831	55720	50820	4068580	54602
000520	000520 CH Phoenix_A	2018-12-28	2018	G Transportation, Warehouse & Post	55 Water Transportation	128565	332541	629210	0	0	251312	840540	678589	75933	79492	61215	2914800	186644
000520	000520 CH Phoenix_A	2019-12-31	2019	G Transportation, Warehouse & Post	55 Water Transportation	126605	352654	622516	0	0	213576	792432	694755	34387	35704	32143	4270990	52221
000520	000520 CH Phoenix_A	2020-12-31	2020	G Transportation, Warehouse & Post	55 Water Transportation	87340	418750	633572	25036	0	212684	715103	631360	13850	16925	10529	3441080	27717
000521	000521 Changhong Meiling_A	2007-12-28	2007	C Manufacturing	38 Electrical Mechanism & Equipment Manuf.	404132	468062	3296108	444282	16849	2347134	4052219	3437736	15262	22867	17776	2834260	179108
000521	000521 Changhong Meiling_A	2008-12-31	2008	C Manufacturing	38 Electrical Mechanism & Equipment Manuf.	409854	787997	3896522	336427	19198	2435250	4813666	3804058	23777	32267	27523	1169590	235806
000521	000521 Changhong Meiling_A	2009-12-31	2009	C Manufacturing	38 Electrical Mechanism & Equipment Manuf.	747572	802672	4786934	184000	15247	3437367	6324181	4576189	303179	357888	301176	4618240	-7390
000521	000521 Changhong Meiling_A	2010-12-31	2010	C Manufacturing	38 Electrical Mechanism & Equipment Manuf.	1986441	865234	7116164	238924	14506	4369974	8227077	6269738	135841	376744	326496	5641770	374068
000521	000521 Changhong Meiling_A	2011-12-30	2011	C Manufacturing	38 Electrical Mechanism & Equipment Manuf.	1401675	935911	7602564	144000	12706	4748328	9004003	7087229	-27092	112341	89037	2548760	-415179
000521	000521 Changhong Meiling_A	2012-12-31	2012	C Manufacturing	38 Electrical Mechanism & Equipment Manuf.	1701308	1243890	7886140	45457	131115	4904670	9306878	7094093	101066	232255	161177	2732080	419564
000521	000521 Changhong Meiling_A	2013-12-31	2013	C Manufacturing	38 Electrical Mechanism & Equipment Manuf.	2266193	1138751	8522172	66433	9524	5314442	10538934	7994757	276063	306109	276136	3560470	538992
000521	000521 Changhong Meiling_A	2014-12-31	2014	C Manufacturing	38 Electrical Mechanism & Equipment Manuf.	2665219	1223764	9009014	407509	18947	5570633	10764808	8234200	295179	347405	280407	4592670	165463
000521	000521 Changhong Meiling_A	2015-12-31	2015	C Manufacturing	38 Electrical Mechanism & Equipment Manuf.	2135190	1267494	9237288	58680	243005	5725620	10754200	8626958	103003	33063	21836	5133560	229371
000521	000521 Changhong Meiling_A	2016-12-30	2016	C Manufacturing	38 Electrical Mechanism & Equipment Manuf.	4058869	1204093	12507567	288344	38909	7341486	12526711	10028393	195990	249214	220170	6763320	985391
000521	000521 Changhong Meiling_A	2017-12-29	2017	C Manufacturing	38 Electrical Mechanism & Equipment Manuf.	5283082	1439426	15961512	1631206	253160	10804335	16797437	13802673	51166	56615	36095	4997020	-551502
000521	000521 Changhong Meiling_A	2018-12-28	2018	C Manufacturing	38 Electrical Mechanism & Equipment Manuf.	4596078	1658082	15561810	2336374	1920	10426260	17490175	14226402	49124	34342	34876	2967540	-220561
000521	000521 Changhong Meiling_A	2019-12-31	2019	C Manufacturing	38 Electrical Mechanism & Equipment Manuf.	5499601	2104697	14202234	1103991	401280	9090259	16553253	13455692	68708	69778	43512	3343420	1285004
000521	000521 Changhong Meiling_A	2020-12-31	2020	C Manufacturing	38 Electrical Mechanism & Equipment Manuf.	6594787	2315984	16103355	1336209	188231	11141260	15388050	12850872	-86702	-85878	-79122	5657670	1403516
000523	000523 LONKEY_A	2007-12-28	2007	C Manufacturing	26 Chem. Materials & Chem. Products Manuf.	76583	167105	703915	69000	0	254276	919951	791589	15342	16937	8639	1534250	-24885
000523	000523 LONKEY_A	2008-12-31	2008	C Manufacturing	26 Chem. Materials & Chem. Products Manuf.	87424	166344	671500	73500	0	215861	1027986	898843	980	9089	6000	638550	30752
000523	000523 LONKEY_A	2009-12-31	2009	C Manufacturing	26 Chem. Materials & Chem. Products Manuf.	159516	155281	759355	90584	0	294043	967591	811534	11380	14644	8762	1427250	95855
000523	000523 LONKEY_A	2010-12-31	2010	C Manufacturing	26 Chem. Materials & Chem. Products Manuf.	175614	144451	932094	97865	0	455880	1288440	1108813	12709	16503	14353	2536950	56550
000523	000523 LONKEY_A	2011-12-30	2011	C Manufacturing	26 Chem. Materials & Chem. Products Manuf.	529742	141985	1518062	149174	0	524827	2045855	1846721	21072	25609	18263	2314850	-88144
000523	000523 LONKEY_A	2012-12-31	2012	C Manufacturing	26 Chem. Materials & Chem. Products Manuf.	340748	131479	1840556	134615	0	826439	3222502	3029818	21419	27101	20223	2426140	-28015
000523	000523 LONKEY_A	2013-12-31	2013	C Manufacturing	26 Chem. Materials & Chem. Products Manuf.	314719	493751	2495866	347972	0	1452371	4086999	3829666	28899	35933	32804	4104410	124346
000523	000523 LONKEY_A	2014-12-31	2014	C Manufacturing	26 Chem. Materials & Chem. Products Manuf.	233811	457532	3008826	431650	0	1932666	5408826	5122478	45033	48075	39966	4433830	-45595
000523	000523 LONKEY_A	2015-12-31	2015	C Manufacturing	26 Chem. Materials & Chem. Products Manuf.	292262	446646	3529944	588831	0	2428459	7570424	7288470	29611	35574	29670	6724850	-41073
000523	000523 LONKEY_A	2016-12-30	2016	C Manufacturing	26 Chem. Materials & Chem. Products Manuf.	309863	463790	4170269	648883	0	2385192	9849074	9546235	41759	54047	38992	5940650	-695384
000523	000523 LONKEY_A	2017-12-29	2017	C Manufacturing	26 Chem. Materials & Chem. Products Manuf.	448971	437682	4812638	661343	0	2972637	11810972	11477485	45577	46635	33800	4141720	-188124
000523	000523 LONKEY_A	2018-12-28	2018	C Manufacturing	26 Chem. Materials & Chem. Products Manuf.	888038	569127	7718808	1444573	0	5479753	13249117	12702775	84544	86352	69160	2478760	-441818
000523	000523 LONKEY_A	2019-12-31	2019	C Manufacturing	26 Chem. Materials & Chem. Products Manuf.	1032175	587386	8892657	2330143	184842	6988365	12397508	11796242	71620	78513	62372	4650020	-556824
000523	000523 LONKEY_A	2020-12-31	2020	C Manufacturing	26 Chem. Materials & Chem. Products Manuf.	929714	562808	3268755	3321019	497624	6941141	3348496	3046640	-4990071	-5075946	-5565261	2560340	-1899113
000524	000524 Lingnan Holdings_A	2007-12-28	2007	L Leasing and Business	72 Business Services	50734	558228	794224	65000	0	215267	319146	100750	34454	35719	24944	2456730	103596
000524	000524 Lingnan Holdings_A	2008-12-31	2008	L Leasing and Business	72 Business Services	61185	535698	816341	45000	0	201461	267747	103944	5883	5578	4248	1097570	33689
000524	000524 Lingnan Holdings_A	2009-12-31	2009	L Leasing and Business	72 Business Services	50212	487595	808413	45000	0	196203	220828	117348	-64101	-70419	-52546	2265260	5271
000524	000524 Lingnan Holdings_A	2010-12-31	2010	L Leasing and Business	72 Business Services	64728	447671	737093	0	0	133228	267919	115534	11527	9986	6773	2761460	49121
000524	000524 Lingnan Holdings_A	2011-12-30	2011	L Leasing and Business	72 Business Services	128765	421384	716396	0	0	124637	310468	142422	30425	27538	20476	1642310	81488
000524	000524 Lingnan Holdings_A	2012-12-31	2012	L Leasing and Business	72 Business Services	209975	398029	740914	0	0	131759	328786	154719	40818	41362	30972	1717820	89529
000524	000524 Lingnan Holdings_A	2013-12-31	2013	L Leasing and Business	72 Business Services	142963	380561	808989	0	0	227254	338648	147508	51107	51745	38758	1623440	58295
000524	000524 Lingnan Holdings_A	2014-12-31	2014	L Leasing and Business	72 Business Services	94197	358433	781023	0	0	227395	301805	130917	47734	48084	36367	3349350	49545
000524	000524 Lingnan Holdings_A	2015-12-31	2015	L Leasing and Business	72 Business Services	240684	340948	843433	0	0	227334	305820	131689	47010	47291	39232	5347630	54624
000524	000524 Lingnan Holdings_A	2016-12-30	2016	L Leasing and Business	72 Business Services	919508	624255	3313975	0	433000	1852701	5819329	4820186	183520	191543	146402	4158370	134331
000524	000524 Lingnan Holdings_A	2017-12-29	2017	L Leasing and Business	72 Business Services	1393044	568635	4438046	0	338000	1860617	6392026	5333598	247179	246379	185187	7647080	510113
000524	000524 Lingnan Holdings_A	2018-12-28	2018	L Leasing and Business	72 Business Services	2524768	545631	4583244	0	203000	1981059	7077868	5988994	290861	291764	217977	4624440	247047
000524	000524 Lingnan Holdings_A	2019-12-31	2019	L Leasing and Business	72 Business Services	2569283	587703	4768825	376799	0	2028835	7972100	6871092	383205	383085	288743	5019860	314327
000524	000524 Lingnan Holdings_A	2020-12-31	2020	L Leasing and Business	72 Business Services	1640687	537877	3518679	27920	0	1130714	1877564	1591596	-313421	-316031	-261719	5301350	-427836
000525	000525 RedSun_A	2007-12-28	2007	C Manufacturing	26 Chem. Materials & Chem. Products Manuf.	557082	674631	2779604	1405000	70180	2030853	3285075	3065546	22496	66105	39203	4226000	86075
000525	000525 RedSun_A	2008-12-31	2008	C Manufacturing	26 Chem. Materials & Chem. Products Manuf.	705103	673438	3143543	1360500	60146	2377773	3498651	3225756	-4344	50159	35102	3491780	-139650
000525	000525 RedSun_A	2009-12-31	2009	C Manufacturing	26 Chem. Materials & Chem. Products Manuf.	1003664	805029	3737796	1550000	20073	2992269	3548706	3348223	-19251	13743	2723	4747250	219558
000525	000525 RedSun_A	2010-12-31	2010	C Manufacturing	26 Chem. Materials & Chem. Products Manuf.	651350	854395	3694909	1559500	0	2965369	3808849	3584438	-37939	44	-9556	4357710	-78430
000525	000525 RedSun_A	2011-12-30	2011	C Manufacturing	26 Chem. Materials & Chem. Products Manuf.	968458	1930066	7653434	2209770	348000	4746443	5789356	5420071	24824	98173	73448	7035510	109881
000525	000525 RedSun_A	2012-12-31	2012	C Manufacturing	26 Chem. Materials & Chem. Products Manuf.	1250281	1760558	10158714	2762319	520000	6659869	7175366	6415607	300524	364597	293616	5960150	291270
000525	000525 RedSun_A	2013-12-31	2013	C Manufacturing	26 Chem. Materials & Chem. Products Manuf.	971223	2526138	10307243	2989225	272400	6753366	7241325	6229610	416738	462928	371741	7608700	1024897
000525	000525 RedSun_A	2014-12-31	2014	C Manufacturing	26 Chem. Materials & Chem. Products Manuf.	983179	2969595	10694324	2849706	47500	6755261	6812500	5659485	435500	495935	405425	8050010	779879
000525	000525 RedSun_A	2015-12-31	2015	C Manufacturing	26 Chem. Materials & Chem. Products Manuf.	949927	3194552	8226180	2050791	0	4269450	4556568	3970655	133920	192218	132124	8592760	245747
000525	000525 RedSun_A	2016-12-30	2016	C Manufacturing	26 Chem. Materials & Chem. Products Manuf.	1688103	3085338	10509536	3028705	125000	5688972	3537512	2886886	80373	176603	126994	10000910	266184
000525	000525 RedSun_A	2017-12-29	2017	C Manufacturing	26 Chem. Materials & Chem. Products Manuf.	2403971	4178181	12429672	3621671	410340	7986209	5071834	3462821	863530	866653	722692	11714190	532425
000525	000525 RedSun_A	2018-12-28	2018	C Manufacturing	26 Chem. Materials & Chem. Products Manuf.	2896419	3908824	13369403	3880837	240180	8621721	5908271	4199662	790462	782111	637190	8148240	377641
000525	000525 RedSun_A	2019-12-31	2019	C Manufacturing	26 Chem. Materials & Chem. Products Manuf.	1405751	3598223	13801587	5020906	526457	9209006	4614454	3626979	-355638	-356092	-336840	5645110	1464508
000525	000525 RedSun_A	2020-12-31	2020	C Manufacturing	26 Chem. Materials & Chem. Products Manuf.	198109	3675736	11542748	3790761	493957	7434218	4021995	3272589	-154914	-159063	-149087	3513680	231238
000526	000526 Xueda_A	2007-12-28	2007	P Education	82 Education	40089	20357	200465	0	0	44317	3789	3330	3151	3310	1893	840750	-57051
000526	000526 Xueda_A	2008-12-31	2008	P Education	82 Education	23353	18948	182241	0	0	37993	4818	3490	-11341	-12155	-12155	381890	-8538
000526	000526 Xueda_A	2009-12-31	2009	P Education	82 Education	23308	18253	192066	10000	0	42621	11902	3330	523	784	726	1271700	3489
000526	000526 Xueda_A	2010-12-31	2010	P Education	82 Education	21873	19303	192495	0	0	35567	44414	27492	8944	8944	6964	1184160	1696
000526	000526 Xueda_A	2011-12-30	2011	P Education	82 Education	38970	627	198186	0	0	40667	8980	2384	5527	5526	4451	630080	-39
000526	000526 Xueda_A	2012-12-31	2012	P Education	82 Education	23621	839	203138	0	0	40902	65206	51904	5175	5160	3674	911930	-5810
000526	000526 Xueda_A	2013-12-31	2013	P Education	82 Education	45581	755	197956	0	0	42374	10168	3560	-5856	-5800	-6653	1846950	-4447
000526	000526 Xueda_A	2014-12-31	2014	P Education	82 Education	2641	84081	200798	0	0	43170	18806	5723	3688	3724	2027	1841170	12630
000526	000526 Xueda_A	2015-12-31	2015	P Education	82 Education	133182	77487	335359	140000	0	191208	25065	8987	-10124	-10432	-13476	6415250	3099
000526	000526 Xueda_A	2016-12-30	2016	P Education	82 Education	901217	147694	3441387	1850000	0	3396660	1306853	978933	-112691	-113506	-100888	3750650	86248
000526	000526 Xueda_A	2017-12-29	2017	P Education	82 Education	883252	151106	3585134	1815000	0	3519624	2811592	2001000	78956	72793	22580	3528440	355285
000526	000526 Xueda_A	2018-12-28	2018	P Education	82 Education	1037961	147429	3651952	1815000	0	3576067	2892795	2174215	59415	50895	10263	1754600	243992
000526	000526 Xueda_A	2019-12-31	2019	P Education	82 Education	817683	135881	3596295	1650000	0	3505249	2991938	2175673	47782	43153	12315	2991670	248705
000526	000526 Xueda_A	2020-12-31	2020	P Education	82 Education	1030098	193042	3515114	1585877	0	3383100	2429883	1802339	81459	77923	42777	5039660	167298
000528	000528 Liugong_A	2007-12-28	2007	C Manufacturing	35 Special Equipments Manufacturing	412038	637052	4528446	229027	316	2071154	7638370	6146837	670214	675126	574393	19668350	329403
000528	000528 Liugong_A	2008-12-31	2008	C Manufacturing	35 Special Equipments Manufacturing	879084	951881	6272456	1292673	34177	3620709	9268378	7785272	381764	411528	342023	4469440	-583001
000528	000528 Liugong_A	2009-12-31	2009	C Manufacturing	35 Special Equipments Manufacturing	1999529	1293124	9565129	1228985	198589	5457323	10182963	8032400	972052	1032291	867442	14128010	1538365
000528	000528 Liugong_A	2010-12-31	2010	C Manufacturing	35 Special Equipments Manufacturing	4921625	1769549	18594926	1921095	616045	10129872	15366130	11919643	1812577	1857265	1548821	27755970	686539
000528	000528 Liugong_A	2011-12-30	2011	C Manufacturing	35 Special Equipments Manufacturing	3168133	2178617	22751331	3227107	1763236	13408832	17878280	14478815	1512381	1579498	1326033	13131580	-2019762
000528	000528 Liugong_A	2012-12-31	2012	C Manufacturing	35 Special Equipments Manufacturing	3572296	2622031	22583925	2193365	999325	13255231	12629667	10531385	197019	338075	278809	11263670	577465
000528	000528 Liugong_A	2013-12-31	2013	C Manufacturing	35 Special Equipments Manufacturing	4276731	3078386	22568828	769219	1969726	13289203	12584687	9984377	324114	419692	328620	7156540	1083445
000528	000528 Liugong_A	2014-12-31	2014	C Manufacturing	35 Special Equipments Manufacturing	3949447	2582964	20801902	1012544	766013	11675850	10293406	8035487	152638	296774	193159	14155550	554443
000528	000528 Liugong_A	2015-12-31	2015	C Manufacturing	35 Special Equipments Manufacturing	4268761	2427715	20384407	2803543	568834	11477942	6655816	4956778	-114204	51307	20765	9328260	145394
000528	000528 Liugong_A	2016-12-30	2016	C Manufacturing	35 Special Equipments Manufacturing	4714275	2466750	20584101	3436740	1000000	11736710	7005395	5263247	-50727	118037	47570	8225520	1378186
000528	000528 Liugong_A	2017-12-29	2017	C Manufacturing	35 Special Equipments Manufacturing	3952441	2697816	22899328	3470792	1000000	12895791	11938531	9188225	502035	514571	369466	9598320	1045343
000528	000528 Liugong_A	2018-12-28	2018	C Manufacturing	35 Special Equipments Manufacturing	3991221	2725837	26211974	3977749	2961500	16114465	18084837	13959313	1022378	1033540	840966	8879290	633886
000528	000528 Liugong_A	2019-12-31	2019	C Manufacturing	35 Special Equipments Manufacturing	5434819	2878927	29861367	5020619	3621721	19030845	19177296	14639510	1309698	1307910	1073810	10242890	1857561
000528	000528 Liugong_A	2020-12-31	2020	C Manufacturing	35 Special Equipments Manufacturing	6253311	3066597	34010501	6699200	156012	22097701	23002550	18310091	1569846	1602421	1345491	10862780	2007827
000529	000529 Guanghong Holdings_A	2007-12-28	2007	C Manufacturing	13 Agriculture Food processing Industry	5876	331873	484807	739939	0	940200	189976	173178	-93703	4865	4865		82479
000529	000529 Guanghong Holdings_A	2008-12-31	2008	C Manufacturing	13 Agriculture Food processing Industry	462371	162113	1016392	110000	0	418649	165146	163855	-119922	337582	337582		-5365
000529	000529 Guanghong Holdings_A	2009-12-31	2009	C Manufacturing	13 Agriculture Food processing Industry	269141	177272	931334	0	0	275131	1087794	926078	55754	76951	58810	4325890	71723
000529	000529 Guanghong Holdings_A	2010-12-31	2010	C Manufacturing	13 Agriculture Food processing Industry	422508	173992	993006	10000	0	276682	1236563	1059306	63077	89314	60346	3847180	57078
000529	000529 Guanghong Holdings_A	2011-12-30	2011	C Manufacturing	13 Agriculture Food processing Industry	502175	186663	1107275	0	0	323288	1387752	1187540	68689	93798	70113	3701230	118942
000529	000529 Guanghong Holdings_A	2012-12-31	2012	C Manufacturing	13 Agriculture Food processing Industry	442967	190543	1205490	0	0	359784	1569326	1369057	57490	89939	61719	3969770	55572
000529	000529 Guanghong Holdings_A	2013-12-31	2013	C Manufacturing	13 Agriculture Food processing Industry	431361	194784	1304538	58000	0	383313	1845765	1606156	79083	112948	80272	3870530	34739
000529	000529 Guanghong Holdings_A	2014-12-31	2014	C Manufacturing	13 Agriculture Food processing Industry	702720	180052	1472945	9093	34500	398227	1876176	1663596	171482	200341	153493	5271630	148211
000529	000529 Guanghong Holdings_A	2015-12-31	2015	C Manufacturing	13 Agriculture Food processing Industry	693580	173126	1463504	2000	0	304377	1928141	1694803	85489	106740	74582	7046350	63288
000529	000529 Guanghong Holdings_A	2016-12-30	2016	C Manufacturing	13 Agriculture Food processing Industry	436146	176442	1588043	0	0	340994	2067498	1779865	131722	147610	107613	6888730	186401
000529	000529 Guanghong Holdings_A	2017-12-29	2017	C Manufacturing	13 Agriculture Food processing Industry	1135457	169592	2043058	2000	0	596163	2305884	1998513	198130	197739	155889	3958100	290552
000529	000529 Guanghong Holdings_A	2018-12-28	2018	C Manufacturing	13 Agriculture Food processing Industry	1148597	172995	2108397	0	0	540095	2498746	1958044	247164	247235	191371	2615380	127238
000529	000529 Guanghong Holdings_A	2019-12-31	2019	C Manufacturing	13 Agriculture Food processing Industry	1417235	164115	2567453	9900	0	774763	3019285	2310737	346166	347813	286473	3998960	149042
000529	000529 Guanghong Holdings_A	2020-12-31	2020	C Manufacturing	13 Agriculture Food processing Industry	2265280	154215	3730749	145000	9552	1686460	3394670	2695423	384688	396723	337658	3958100	575581
000530	000530 BRAH_A	2007-12-28	2007	C Manufacturing	34 Universal Equipment Manufacturing	244800	390174	2582894	70000	50000	914294	1653955	1362127	135692	150370	142221	3542410	23446
000530	000530 BRAH_A	2008-12-31	2008	C Manufacturing	34 Universal Equipment Manufacturing	312338	384130	2719627	110000	0	980688	1513436	1228007	114986	136451	135629	1389310	71202
000530	000530 BRAH_A	2009-12-31	2009	C Manufacturing	34 Universal Equipment Manufacturing	403140	366006	2706289	60000	0	929180	1394542	1124198	74450	96008	87717	2864240	198100
000530	000530 BRAH_A	2010-12-31	2010	C Manufacturing	34 Universal Equipment Manufacturing	491776	358624	2912381	63000	10200	1093896	1495527	1194507	100908	123562	109590	3557800	171915
000530	000530 BRAH_A	2011-12-30	2011	C Manufacturing	34 Universal Equipment Manufacturing	690377	345638	3053661	13000	0	1207429	1863254	1480888	110665	130284	93461	2280010	168363
000530	000530 BRAH_A	2012-12-31	2012	C Manufacturing	34 Universal Equipment Manufacturing	531897	404974	2937191	29500	0	1027337	1521979	1148146	115918	133285	126045	2049700	-66861
000530	000530 BRAH_A	2013-12-31	2013	C Manufacturing	34 Universal Equipment Manufacturing	512904	395266	2967390	37500	0	958282	1535707	1167001	132467	184745	158962	3047670	7630
000530	000530 BRAH_A	2014-12-31	2014	C Manufacturing	34 Universal Equipment Manufacturing	508511	414293	3053930	60000	0	990272	1425716	1086551	109383	123988	114519	3356280	28496
000530	000530 BRAH_A	2015-12-31	2015	C Manufacturing	34 Universal Equipment Manufacturing	244790	449907	4082500	82600	0	1368633	1607518	1309844	129594	135948	131215	5583010	-50568
000530	000530 BRAH_A	2016-12-30	2016	C Manufacturing	34 Universal Equipment Manufacturing	715216	511009	5095986	45000	160000	1725313	1893201	1536531	155561	193498	185531	5713310	-6607
000530	000530 BRAH_A	2017-12-29	2017	C Manufacturing	34 Universal Equipment Manufacturing	394810	890875	5619622	349801	160000	2124809	2079715	1643653	216331	218474	204556	4019940	-207226
000530	000530 BRAH_A	2018-12-28	2018	C Manufacturing	34 Universal Equipment Manufacturing	343026	953298	5568279	250000	160000	2109850	1966065	1651288	116717	118877	112018	2488160	-119658
000530	000530 BRAH_A	2019-12-31	2019	C Manufacturing	34 Universal Equipment Manufacturing	332119	992435	5525503	355252	160000	2071375	1831851	1517561	64298	66716	86125	2846550	12695
000530	000530 BRAH_A	2020-12-31	2020	C Manufacturing	34 Universal Equipment Manufacturing	373446	891147	5681568	282972	160000	2232362	1727268	1432524	20995	14265	22850	3286660	-13142
000531	000531 Hengyun Group_A	2007-12-28	2007	D Elec, Heat, Gas & Water	44 Elec, Heat Production & Supply	422705	2897958	4601093	690000	1517000	2889756	2172432	1569465	261980	265681	121021	4232360	321807
000531	000531 Hengyun Group_A	2008-12-31	2008	D Elec, Heat, Gas & Water	44 Elec, Heat Production & Supply	363014	3783842	5265999	1098000	1642000	3699582	2811139	2564524	-79195	-75526	-68386	1399240	139766
000531	000531 Hengyun Group_A	2009-12-31	2009	D Elec, Heat, Gas & Water	44 Elec, Heat Production & Supply	620809	3668511	6269319	1204500	2096000	4120685	2889533	2047350	539038	595047	452417	4653460	535005
000531	000531 Hengyun Group_A	2010-12-31	2010	D Elec, Heat, Gas & Water	44 Elec, Heat Production & Supply	403253	3654479	6341618	1080000	1802000	3919642	3015087	2393851	372523	371610	271398	3296870	248672
000531	000531 Hengyun Group_A	2011-12-30	2011	D Elec, Heat, Gas & Water	44 Elec, Heat Production & Supply	529907	3516445	6493811	1240000	1363000	4272895	3334672	2806601	170062	174497	105450	2250500	738982
000531	000531 Hengyun Group_A	2012-12-31	2012	D Elec, Heat, Gas & Water	44 Elec, Heat Production & Supply	1209982	3369153	7896249	1552000	467500	5428670	3143955	2414056	397761	397114	294641	4309170	1687347
000531	000531 Hengyun Group_A	2013-12-31	2013	D Elec, Heat, Gas & Water	44 Elec, Heat Production & Supply	1412800	3202252	8387915	1250000	903500	5676356	3280641	2295622	590784	523945	372754	4134470	1398998
000531	000531 Hengyun Group_A	2014-12-31	2014	D Elec, Heat, Gas & Water	44 Elec, Heat Production & Supply	1412729	3089711	7493168	415000	202250	4015403	4394471	2961396	957575	900773	793056	9180110	495287
000531	000531 Hengyun Group_A	2015-12-31	2015	D Elec, Heat, Gas & Water	44 Elec, Heat Production & Supply	1044255	3013756	8372378	1265000	42500	4424465	2225944	1515962	582556	586690	490334	8460770	258946
000531	000531 Hengyun Group_A	2016-12-30	2016	D Elec, Heat, Gas & Water	44 Elec, Heat Production & Supply	1488381	3247827	9186464	1669027	21750	4902596	2635387	1774744	719110	718700	587374	7857900	844544
000531	000531 Hengyun Group_A	2017-12-29	2017	D Elec, Heat, Gas & Water	44 Elec, Heat Production & Supply	1158193	3034304	9198700	2390599	122900	4983545	2965395	2391718	252033	248925	202396	5446410	501044
000531	000531 Hengyun Group_A	2018-12-28	2018	D Elec, Heat, Gas & Water	44 Elec, Heat Production & Supply	2581746	2902233	10564401	3439093	440961	6088455	3118943	2550623	305920	309040	97860	3466520	442345
000531	000531 Hengyun Group_A	2019-12-31	2019	D Elec, Heat, Gas & Water	44 Elec, Heat Production & Supply	3218616	2992686	11628177	5089367	369422	7009521	3228594	2516599	525437	520236	434027	4706520	757406
000531	000531 Hengyun Group_A	2020-12-31	2020	D Elec, Heat, Gas & Water	44 Elec, Heat Production & Supply	2903563	2603223	13604486	4110785	1161714	7720421	3462001	2510330	987786	994805	892094	6576800	812858
000532	000532 Huajin Capital_A	2007-12-28	2007	S Conglomeration	90 Conglomeration	134694	235186	885560	26500	63000	217284	215965	146560	62211	67155	57222	5491200	2905
000532	000532 Huajin Capital_A	2008-12-31	2008	S Conglomeration	90 Conglomeration	98052	239534	918088	30500	53000	191235	208357	163384	-38982	-35350	-41593	1992410	8717
000532	000532 Huajin Capital_A	2009-12-31	2009	S Conglomeration	90 Conglomeration	139339	236538	1015425	25850	53000	192360	200574	160607	51024	55320	46420	4250250	17344
000532	000532 Huajin Capital_A	2010-12-31	2010	S Conglomeration	90 Conglomeration	175761	221251	1236819	28500	48000	254311	260861	194662	40878	41316	27362	3164420	22943
000532	000532 Huajin Capital_A	2011-12-30	2011	S Conglomeration	90 Conglomeration	208618	225639	1017280	24500	38000	186682	213944	142364	47020	52232	39937	2626680	5795
000532	000532 Huajin Capital_A	2012-12-31	2012	S Conglomeration	90 Conglomeration	106702	203447	966947	6000	28000	133084	202952	134190	61982	74118	60873	2736980	31580
000532	000532 Huajin Capital_A	2013-12-31	2013	S Conglomeration	90 Conglomeration	123060	190842	1083937	25000	53777	203034	218768	131596	90339	96613	74826	4853490	36648
000532	000532 Huajin Capital_A	2014-12-31	2014	S Conglomeration	90 Conglomeration	261233	173488	1103049	45000	50462	235167	172720	106029	68928	70488	45995	4963800	28324
000532	000532 Huajin Capital_A	2015-12-31	2015	S Conglomeration	90 Conglomeration	133785	68948	1223736	274000	47277	447728	212268	126835	66426	72879	54403	9541530	18484
000532	000532 Huajin Capital_A	2016-12-30	2016	S Conglomeration	90 Conglomeration	215777	63724	1956432	520000	43275	1138948	310033	174862	51834	61058	54131	6439150	89914
000532	000532 Huajin Capital_A	2017-12-29	2017	S Conglomeration	90 Conglomeration	220736	60703	2336652	850000	47725	1469557	479147	277344	77718	78798	64763	3615990	126189
000532	000532 Huajin Capital_A	2018-12-28	2018	S Conglomeration	90 Conglomeration	317406	77989	2581034	1000000	31574	1643345	530432	289042	99890	88494	64615	3402270	101941
000532	000532 Huajin Capital_A	2019-12-31	2019	S Conglomeration	90 Conglomeration	254346	100535	2529453	936061	71132	1515146	432588	251105	115508	114614	79245	4098580	150317
000532	000532 Huajin Capital_A	2020-12-31	2020	S Conglomeration	90 Conglomeration	442224	90617	2329882	411194	182967	1149535	515038	282456	209990	210695	177502	4039980	162218
000533	000533 Shunna_A	2007-12-28	2007	C Manufacturing	38 Electrical Mechanism & Equipment Manuf.	362532	287117	2608268	954523	58330	2016906	3137194	2307169	170007	178623	129078	6269160	25102
000533	000533 Shunna_A	2008-12-31	2008	C Manufacturing	38 Electrical Mechanism & Equipment Manuf.	573192	268571	2784374	1164514	7000	2127677	2797242	2069064	66464	88386	65665	1836420	115289
000533	000533 Shunna_A	2009-12-31	2009	C Manufacturing	38 Electrical Mechanism & Equipment Manuf.	438174	278072	2572133	846100	0	1703359	2752755	1914115	196839	227245	193322	6430350	327865
000533	000533 Shunna_A	2010-12-31	2010	C Manufacturing	38 Electrical Mechanism & Equipment Manuf.	381699	85181	2410037	369000	0	1438704	2831914	2081913	-8041	188255	143353	7060140	-8217
000533	000533 Shunna_A	2011-12-30	2011	C Manufacturing	38 Electrical Mechanism & Equipment Manuf.	217700	78786	2210925	219000	0	1188891	2022522	1533641	33564	55823	70381	3281380	-56812
000533	000533 Shunna_A	2012-12-31	2012	C Manufacturing	38 Electrical Mechanism & Equipment Manuf.	261865	68364	2417062	105000	0	1320291	1973958	1464446	87852	94124	75618	2797800	21651
000533	000533 Shunna_A	2013-12-31	2013	C Manufacturing	38 Electrical Mechanism & Equipment Manuf.	458759	161714	3832156	125000	57000	1906219	2310851	1668230	189698	225945	183509	2873790	44343
000533	000533 Shunna_A	2014-12-31	2014	C Manufacturing	38 Electrical Mechanism & Equipment Manuf.	424258	191364	3906411	0	86000	1889393	3896459	2623373	226660	238191	160163	4124170	-18377
000533	000533 Shunna_A	2015-12-31	2015	C Manufacturing	38 Electrical Mechanism & Equipment Manuf.	263425	156842	4165289	80000	0	2047575	4130364	2818680	233711	239398	171919	7032510	502866
000533	000533 Shunna_A	2016-12-30	2016	C Manufacturing	38 Electrical Mechanism & Equipment Manuf.	338289	232241	3258861	10000	0	1197684	4338470	2925540	288159	292201	261798	8856260	261644
000533	000533 Shunna_A	2017-12-29	2017	C Manufacturing	38 Electrical Mechanism & Equipment Manuf.	232710	229307	4365844	460060	0	2186733	8266948	7835642	94154	94429	66627	7322650	-144759
000533	000533 Shunna_A	2018-12-28	2018	C Manufacturing	38 Electrical Mechanism & Equipment Manuf.	174836	223037	2490265	418999	0	1550353	9559439	9233546	-980498	-1165354	-1226986	1747760	-39002
000533	000533 Shunna_A	2019-12-31	2019	C Manufacturing	38 Electrical Mechanism & Equipment Manuf.	313021	208454	2369301	361980	0	1494375	1373705	977549	-29891	3769	-10252	1899740	140584
000533	000533 Shunna_A	2020-12-31	2020	C Manufacturing	38 Electrical Mechanism & Equipment Manuf.	273051	196333	2444369	312143	0	1493244	1477675	1117527	36905	98395	85492	2100080	38337
000534	000534 WEDGE_A	2007-12-28	2007	C Manufacturing	27 Pharmaceutical Products Manufacturing	268260	43876	976721	108000	0	215875	486759	355564	181898	181530	139624	3893000	-285086
000534	000534 WEDGE_A	2008-12-31	2008	C Manufacturing	27 Pharmaceutical Products Manufacturing	353885	34196	1417703	58000	300832	725622	356383	204815	56494	54996	28368	829110	236135
000534	000534 WEDGE_A	2009-12-31	2009	C Manufacturing	27 Pharmaceutical Products Manufacturing	354090	24956	1341249	50000	0	687172	553857	286593	86048	85743	48001	2048540	267472
000534	000534 WEDGE_A	2010-12-31	2010	C Manufacturing	27 Pharmaceutical Products Manufacturing	162678	23148	1222114	135000	0	567416	310943	175206	64057	58228	38888	1589340	25221
000534	000534 WEDGE_A	2011-12-30	2011	C Manufacturing	27 Pharmaceutical Products Manufacturing	65361	23906	2934783	123500	758700	1956895	316474	186158	35694	44800	25964	1035750	-453448
000534	000534 WEDGE_A	2012-12-31	2012	C Manufacturing	27 Pharmaceutical Products Manufacturing	157691	23138	2976327	120000	35000	1825878	636590	313861	193844	191016	131485	2681380	234996
000534	000534 WEDGE_A	2013-12-31	2013	C Manufacturing	27 Pharmaceutical Products Manufacturing	348280	309902	4020677	130000	695000	2156145	1122350	574045	248115	239285	149854	2125240	560641
000534	000534 WEDGE_A	2014-12-31	2014	C Manufacturing	27 Pharmaceutical Products Manufacturing	125106	300900	3489347	94000	165000	1859116	526640	250600	87717	78263	41283	3654380	336491
000534	000534 WEDGE_A	2015-12-31	2015	C Manufacturing	27 Pharmaceutical Products Manufacturing	314354	100995	3289421	439220	0	1631445	491811	239152	70375	74104	37800	4647370	-8214
000534	000534 WEDGE_A	2016-12-30	2016	C Manufacturing	27 Pharmaceutical Products Manufacturing	703555	121053	2355886	246000	0	950303	194680	125242	76700	84719	71532	8050520	-204917
000534	000534 WEDGE_A	2017-12-29	2017	C Manufacturing	27 Pharmaceutical Products Manufacturing	780308	180971	2410078	170000	0	864316	255152	133539	97708	97178	77201	6786630	78530
000534	000534 WEDGE_A	2018-12-28	2018	C Manufacturing	27 Pharmaceutical Products Manufacturing	327705	262409	3167868	142869	144085	1416363	706169	164514	129819	171366	126251	5134240	76074
000534	000534 WEDGE_A	2019-12-31	2019	C Manufacturing	27 Pharmaceutical Products Manufacturing	186390	375275	2062083	91172	309321	1114369	548735	66175	73252	75176	51962	4563770	155333
000534	000534 WEDGE_A	2020-12-31	2020	C Manufacturing	27 Pharmaceutical Products Manufacturing	394745	529763	2125769	216369	305570	1134035	552562	82824	99730	98441	68835	6727620	142423
000536	000536 CPT Tech Group_A	2007-12-28	2007	C Manufacturing	39 Computer, Telecom & Related Equip. Manuf	17089	5668	179221	37863	5330	141736	108256	91486	-4951	32021	19610		146
000536	000536 CPT Tech Group_A	2008-12-31	2008	C Manufacturing	39 Computer, Telecom & Related Equip. Manuf	7656	6309	174386	2800	5330	130374	131424	115198	7545	6750	6527		-1484
000536	000536 CPT Tech Group_A	2009-12-31	2009	C Manufacturing	39 Computer, Telecom & Related Equip. Manuf	969912	2415860	4385684	714802	202169	1721497	1885180	1309530	387624	396995	340704	2849820	298114
000536	000536 CPT Tech Group_A	2010-12-31	2010	C Manufacturing	39 Computer, Telecom & Related Equip. Manuf	1364042	2337086	4714227	1022453	129143	1542524	3024097	2239838	551679	569120	467516	17021990	758991
000536	000536 CPT Tech Group_A	2011-12-30	2011	C Manufacturing	39 Computer, Telecom & Related Equip. Manuf	955201	2074355	4552090	910752	59859	1227618	2182538	1401974	542462	567279	461081	9386610	807468
000536	000536 CPT Tech Group_A	2012-12-31	2012	C Manufacturing	39 Computer, Telecom & Related Equip. Manuf	2317034	2206213	8998658	3273696	394692	4985471	4308347	3324128	512191	579144	445776	13652620	248328
000536	000536 CPT Tech Group_A	2013-12-31	2013	C Manufacturing	39 Computer, Telecom & Related Equip. Manuf	2538825	1776995	9713022	3634209	511248	6014024	5543854	3990189	867647	587317	527388	18906320	57064
000536	000536 CPT Tech Group_A	2014-12-31	2014	C Manufacturing	39 Computer, Telecom & Related Equip. Manuf	3613981	2124879	10436484	3630620	425263	6443519	7018187	6210672	407247	504516	374065	12302030	1457051
000536	000536 CPT Tech Group_A	2015-12-31	2015	C Manufacturing	39 Computer, Telecom & Related Equip. Manuf	3234797	1932893	8972666	3735082	159119	5949023	5433567	4692933	244805	295075	200600	11483980	1988338
000536	000536 CPT Tech Group_A	2016-12-30	2016	C Manufacturing	39 Computer, Telecom & Related Equip. Manuf	8016556	1742352	18943578	4036547	100000	5854021	4435993	3764380	613511	634246	380723	26398330	-173690
000536	000536 CPT Tech Group_A	2017-12-29	2017	C Manufacturing	39 Computer, Telecom & Related Equip. Manuf	6167991	6763302	21018435	4213237	1002296	8181368	4889052	4308766	241909	254707	198474	13664200	439547
000536	000536 CPT Tech Group_A	2018-12-28	2018	C Manufacturing	39 Computer, Telecom & Related Equip. Manuf	5283951	10059699	19089880	5664931	2104738	11550538	4517789	4129200	-4587846	-4576461	-4986059	5172480	-1082559
000536	000536 CPT Tech Group_A	2019-12-31	2019	C Manufacturing	39 Computer, Telecom & Related Equip. Manuf	3000875	8411474	14623683	4539111	1326013	9679828	1474124	2211116	-2594309	-2587400	-2592684	7468290	-527560
000536	000536 CPT Tech Group_A	2020-12-31	2020	C Manufacturing	39 Computer, Telecom & Related Equip. Manuf	1617923	7571855	12134965	2392193	969196	6565262	2193873	2504334	606582	615632	613380	8076820	458350
000537	000537 GYFZ_A	2007-12-28	2007	K Real Estate	70 Real Estate	406572	3653	2930287	365000	10000	2256832	973257	734735	95254	120121	72208	6921690	519681
000537	000537 GYFZ_A	2008-12-31	2008	K Real Estate	70 Real Estate	340032	2291	2739851	470000	300000	2079541	1718832	1242572	104825	98055	28513	1456120	-130760
000537	000537 GYFZ_A	2009-12-31	2009	K Real Estate	70 Real Estate	171139	2011	2882488	0	0	2093107	1017375	585373	188500	191773	128224	7321610	448669
000537	000537 GYFZ_A	2010-12-31	2010	K Real Estate	70 Real Estate	580653	1770	2715311	31000	239000	1755388	1530010	982300	234627	234272	170401	4235050	-24422
000537	000537 GYFZ_A	2011-12-30	2011	K Real Estate	70 Real Estate	651410	1879	2974835	0	184000	1617405	1485623	624802	574187	578695	424748	2743040	365427
000537	000537 GYFZ_A	2012-12-31	2012	K Real Estate	70 Real Estate	1162739	1750	3284011	0	0	1769364	1780545	808454	578673	577868	433217	3768470	770300
000537	000537 GYFZ_A	2013-12-31	2013	K Real Estate	70 Real Estate	1857390	1578	4151469	0	0	2084866	1487464	717001	516201	516811	551957	2922490	865993
000537	000537 GYFZ_A	2014-12-31	2014	K Real Estate	70 Real Estate	675475	1361	4814284	0	0	2315646	1283187	653504	443983	444502	432008	4435010	-468867
000537	000537 GYFZ_A	2015-12-31	2015	K Real Estate	70 Real Estate	949016	2781	7994592	1090000	1108000	5252946	1443644	692807	310035	310571	243009	5998800	-2614697
000537	000537 GYFZ_A	2016-12-30	2016	K Real Estate	70 Real Estate	7470510	1551308	68413101	5365600	20986336	60775845	9182948	6167386	891986	893107	770425	4655480	-3257078
000537	000537 GYFZ_A	2017-12-29	2017	K Real Estate	70 Real Estate	8982526	1466901	82897606	2495500	16077373	70917063	21643359	15611426	2858971	2873561	2217770	23784390	10671876
000537	000537 GYFZ_A	2018-12-28	2018	K Real Estate	70 Real Estate	4861112	1823086	75954388	3818000	14424568	65270249	27056985	18179215	3392053	3429249	2502376	13950280	5964556
000537	000537 GYFZ_A	2019-12-31	2019	K Real Estate	70 Real Estate	4806105	1617395	69914863	3241000	7337542	56304554	22986765	14181401	4112271	4143969	3142122	14471790	-1788133
000537	000537 GYFZ_A	2020-12-31	2020	K Real Estate	70 Real Estate	6696367	1414399	74834990	300000	27495074	59478268	19750568	13833913	2870866	2901271	2211606	11678000	-6384693
000538	000538 Yunnan Baiyao_A	2007-12-28	2007	C Manufacturing	27 Pharmaceutical Products Manufacturing	674596	263663	3039546	49700	18685	1538384	4263269	2935800	390986	389534	331600	16786890	71023
000538	000538 Yunnan Baiyao_A	2008-12-31	2008	C Manufacturing	27 Pharmaceutical Products Manufacturing	2335334	238826	4937170	21400	6685	1750534	5723199	3957991	528885	555250	463532	18376700	806897
000538	000538 Yunnan Baiyao_A	2009-12-31	2009	C Manufacturing	27 Pharmaceutical Products Manufacturing	2283576	257597	6005349	10000	6685	2375474	7171784	4994857	691843	705649	609195	32256690	460549
000538	000538 Yunnan Baiyao_A	2010-12-31	2010	C Manufacturing	27 Pharmaceutical Products Manufacturing	1994961	236587	7633056	10000	6685	3218487	10075438	7004765	1043096	1039738	926344	41933700	432085
000538	000538 Yunnan Baiyao_A	2011-12-30	2011	C Manufacturing	27 Pharmaceutical Products Manufacturing	1142710	1033185	9090918	10000	6685	3535637	11312322	7921808	1372722	1406968	1210908	36796120	-447788
000538	000538 Yunnan Baiyao_A	2012-12-31	2012	C Manufacturing	27 Pharmaceutical Products Manufacturing	1761065	1313593	10804173	10000	6685	3685976	13815242	9592546	1795401	1830345	1582846	47210120	789381
000538	000538 Yunnan Baiyao_A	2013-12-31	2013	C Manufacturing	27 Pharmaceutical Products Manufacturing	2082952	1269767	12880916	10000	6685	3852126	15814791	11118385	2638931	2701311	2321454	70808240	341642
000538	000538 Yunnan Baiyao_A	2014-12-31	2014	C Manufacturing	27 Pharmaceutical Products Manufacturing	2023964	1652179	16341340	20000	6100	5046219	18814366	13139198	2829826	2910145	2497327	65764390	1586864
000538	000538 Yunnan Baiyao_A	2015-12-31	2015	C Manufacturing	27 Pharmaceutical Products Manufacturing	2649770	1640213	19290940	20000	6100	5763135	20738126	14405905	3168241	3215335	2755581	75626450	2179500
000538	000538 Yunnan Baiyao_A	2016-12-30	2016	C Manufacturing	27 Pharmaceutical Products Manufacturing	3292609	1782319	24586646	0	6100	8743119	22410654	15717961	3325901	3397505	2930890	79302590	2984758
000538	000538 Yunnan Baiyao_A	2017-12-29	2017	C Manufacturing	27 Pharmaceutical Products Manufacturing	2666326	1745372	27702531	0	2500	9559613	24314614	16731575	3620728	3621848	3132534	106004080	1155690
000538	000538 Yunnan Baiyao_A	2018-12-28	2018	C Manufacturing	27 Pharmaceutical Products Manufacturing	6714280	1796199	53948474	0	3600	13942748	27016915	18574533	3703096	3696731	3480412	77021920	1549034
000538	000538 Yunnan Baiyao_A	2019-12-31	2019	C Manufacturing	27 Pharmaceutical Products Manufacturing	12994207	2008670	49658049	0	3600	11558141	29664674	21191364	4742978	4726189	4173052	114238180	2104745
000538	000538 Yunnan Baiyao_A	2020-12-31	2020	C Manufacturing	27 Pharmaceutical Products Manufacturing	15279727	3096792	55219448	1965443	36600	16875428	32742767	23655878	6812003	6801136	5511036	145113020	3828907
000539	000539 GED_A	2007-12-28	2007	D Elec, Heat, Gas & Water	44 Elec, Heat Production & Supply	2177248	14208857	24052841	2880000	5171620	12037695	10393088	8213054	1237023	1226378	827900	32913630	2597334
000539	000539 GED_A	2008-12-31	2008	D Elec, Heat, Gas & Water	44 Elec, Heat Production & Supply	1652319	13210407	27843564	3814000	7778560	16217655	11617673	10995011	-271602	-279292	-130861	13756580	-594157
000539	000539 GED_A	2009-12-31	2009	D Elec, Heat, Gas & Water	44 Elec, Heat Production & Supply	1738834	12021343	30163552	3816992	7305340	18108732	12234717	9665576	1671534	1661335	1363802	18312020	5692012
000539	000539 GED_A	2010-12-31	2010	D Elec, Heat, Gas & Water	44 Elec, Heat Production & Supply	1894021	11207226	35046543	8327500	6320720	21962166	12642208	10877414	1168796	1169096	788392	14927350	635498
000539	000539 GED_A	2011-12-30	2011	D Elec, Heat, Gas & Water	44 Elec, Heat Production & Supply	4040520	35981847	64849230	15211000	15172852	45991264	26734106	22521460	1663512	1843211	1446529	12899560	5443161
000539	000539 GED_A	2012-12-31	2012	D Elec, Heat, Gas & Water	44 Elec, Heat Production & Supply	2870765	38449070	65708659	13573100	14786328	43733903	29489274	23335411	3534199	3579578	2693599	24489670	7851786
000539	000539 GED_A	2013-12-31	2013	D Elec, Heat, Gas & Water	44 Elec, Heat Production & Supply	4377311	41524036	67918719	9361000	15272004	42326048	30830757	22684318	5549494	5580487	4343259	20029160	9709896
000539	000539 GED_A	2014-12-31	2014	D Elec, Heat, Gas & Water	44 Elec, Heat Production & Supply	4548277	39164300	69084826	5721000	20614917	41300606	29046569	20940100	5641337	5574206	4328750	32352500	8392795
000539	000539 GED_A	2015-12-31	2015	D Elec, Heat, Gas & Water	44 Elec, Heat Production & Supply	5237407	44330168	71919934	6288060	21303230	41697739	25723811	18053755	5713305	5793128	4630143	36143070	10442437
000539	000539 GED_A	2016-12-30	2016	D Elec, Heat, Gas & Water	44 Elec, Heat Production & Supply	5184874	41814686	70677004	5758860	19888172	41340439	22681120	17793626	2018789	1904907	1286062	26289190	8704776
000539	000539 GED_A	2017-12-29	2017	D Elec, Heat, Gas & Water	44 Elec, Heat Production & Supply	4996580	40996205	71007415	9270000	19465724	41304555	26643792	23292289	1554638	1554210	1137721	23651790	3676035
000539	000539 GED_A	2018-12-28	2018	D Elec, Heat, Gas & Water	44 Elec, Heat Production & Supply	5574383	41146151	73329662	7526000	18802293	41811841	27408514	24246717	1194901	1245198	910097	22526580	5999936
000539	000539 GED_A	2019-12-31	2019	D Elec, Heat, Gas & Water	44 Elec, Heat Production & Supply	5081642	38530031	75472027	5904133	16587103	41282342	29360155	24480704	2544014	2545240	1807175	19974760	8272683
000539	000539 GED_A	2020-12-31	2020	D Elec, Heat, Gas & Water	44 Elec, Heat Production & Supply	5790946	47114757	85970818	7622428	18998556	50227403	28329065	22472277	3528627	3522267	2635262	18841320	6280781
000540	000540 Zhongtian Financial_A	2007-12-28	2007	K Real Estate	70 Real Estate	381520	44463	1582605	72000	488000	1146037	619500	362910	166772	167217	102243	4055730	-48389
000540	000540 Zhongtian Financial_A	2008-12-31	2008	K Real Estate	70 Real Estate	127234	66620	2868767	55000	707649	2066661	910593	535985	190645	253795	190171	1769780	-388550
000540	000540 Zhongtian Financial_A	2009-12-31	2009	K Real Estate	70 Real Estate	1299687	68397	6286705	0	2637136	5040922	1635364	967937	386797	589812	458920	10578750	-488715
000540	000540 Zhongtian Financial_A	2010-12-31	2010	K Real Estate	70 Real Estate	2043208	78968	12395831	0	4093693	10515854	3327834	2050799	690574	749798	566407	12541490	-343556
000540	000540 Zhongtian Financial_A	2011-12-30	2011	K Real Estate	70 Real Estate	1193425	2997826	18010761	0	2659910	15553687	3330444	2086354	470839	732574	529681	8146030	-1642826
000540	000540 Zhongtian Financial_A	2012-12-31	2012	K Real Estate	70 Real Estate	2140916	2928053	25898509	0	6332643	23271630	3554252	2345107	190682	601023	438340	8874960	-1552449
000540	000540 Zhongtian Financial_A	2013-12-31	2013	K Real Estate	70 Real Estate	3922533	2865052	36450490	1000000	8674095	32796565	7576260	4399261	1387231	1470579	1081723	7467920	-162271
000540	000540 Zhongtian Financial_A	2014-12-31	2014	K Real Estate	70 Real Estate	5203870	3476944	43394959	0	7461247	35778243	11390908	7826569	1664861	2130820	1602308	20228900	1598978
000540	000540 Zhongtian Financial_A	2015-12-31	2015	K Real Estate	70 Real Estate	8354909	3374660	55400146	1734660	5869010	42441957	15386095	9933455	2687296	2920530	2614337	39383860	-97349
000540	000540 Zhongtian Financial_A	2016-12-30	2016	K Real Estate	70 Real Estate	9655057	3247756	71159273	1100000	16155435	55582873	19597046	12889657	3419997	3440792	2952797	32494660	445811
000540	000540 Zhongtian Financial_A	2017-12-29	2017	K Real Estate	70 Real Estate	7746249	3209317	108504831	1911580	20804956	89434265	17264305	9652706	2405084	2377377	2143628	34527840	-3201220
000540	000540 Zhongtian Financial_A	2018-12-28	2018	K Real Estate	70 Real Estate	4872053	3096742	101955922	2470400	20698718	82248675	18187606	11947014	1766340	1630503	1447841		-443353
000540	000540 Zhongtian Financial_A	2019-12-31	2019	K Real Estate	70 Real Estate	4916540	3554352	119833610	1478179	20424107	99077723	21197627	14566123	1431184	1322197	1151070	23327500	10600409
000540	000540 Zhongtian Financial_A	2020-12-31	2020	K Real Estate	70 Real Estate	4521643	3464999	138451064	1415094	11520026	116778840	23437014	18568520	-703442	739133	710025	22066550	12813597
000541	000541 FSL_A	2007-12-28	2007	C Manufacturing	38 Electrical Mechanism & Equipment Manuf.	1098078	776412	3392986	0	0	374522	1496073	1189529	495425	501490	428976	9698780	51725
000541	000541 FSL_A	2008-12-31	2008	C Manufacturing	38 Electrical Mechanism & Equipment Manuf.	927869	739154	2830269	0	0	197549	1718713	1373108	271699	274541	225446	3727780	126162
000541	000541 FSL_A	2009-12-31	2009	C Manufacturing	38 Electrical Mechanism & Equipment Manuf.	1036582	667219	2995100	0	0	289103	1707293	1251965	266214	270066	226237	9064350	488562
000541	000541 FSL_A	2010-12-31	2010	C Manufacturing	38 Electrical Mechanism & Equipment Manuf.	711854	683123	3128547	0	0	316366	1956069	1415258	313749	324258	271097	14317210	210629
000541	000541 FSL_A	2011-12-30	2011	C Manufacturing	38 Electrical Mechanism & Equipment Manuf.	690692	643079	3155554	0	0	317208	2260930	1620863	361615	355147	297274	8385190	269878
000541	000541 FSL_A	2012-12-31	2012	C Manufacturing	38 Electrical Mechanism & Equipment Manuf.	985451	539145	3448274	0	0	451071	2201911	1630429	483351	472063	400230	5949760	437397
000541	000541 FSL_A	2013-12-31	2013	C Manufacturing	38 Electrical Mechanism & Equipment Manuf.	897676	472740	3373782	0	0	448395	2526680	1890308	245424	299149	252285	6176430	204757
000541	000541 FSL_A	2014-12-31	2014	C Manufacturing	38 Electrical Mechanism & Equipment Manuf.	989718	463268	3736704	0	0	642204	3068641	2247055	370188	319128	266666	8894910	305639
000541	000541 FSL_A	2015-12-31	2015	C Manufacturing	38 Electrical Mechanism & Equipment Manuf.	935241	484436	6048296	0	0	990556	2876659	2185559	179679	45993	37685	18366160	188325
000541	000541 FSL_A	2016-12-30	2016	C Manufacturing	38 Electrical Mechanism & Equipment Manuf.	1479284	446007	6100169	0	0	1094695	3366455	2518164	1282126	1273233	1073256	11260600	289979
000541	000541 FSL_A	2017-12-29	2017	C Manufacturing	38 Electrical Mechanism & Equipment Manuf.	570184	483521	5675812	0	0	876177	3800188	2940069	877711	872803	745820	10515900	215821
000541	000541 FSL_A	2018-12-28	2018	C Manufacturing	38 Electrical Mechanism & Equipment Manuf.	896647	512107	5588167	0	0	1246852	3801956	2922834	451089	451070	379150	6544890	617987
000541	000541 FSL_A	2019-12-31	2019	C Manufacturing	38 Electrical Mechanism & Equipment Manuf.	1131306	630002	6477955	0	0	1507080	3337577	2560513	347756	345311	298347	6071730	509890
000541	000541 FSL_A	2020-12-31	2020	C Manufacturing	38 Electrical Mechanism & Equipment Manuf.	981250	685708	8519337	0	0	2207157	3744914	2996274	369573	367883	322169	7553250	394828
000543	000543 Wenergy Co. Ltd_A	2007-12-28	2007	D Elec, Heat, Gas & Water	44 Elec, Heat Production & Supply	294472	3272504	10283416	1347000	845760	4163856	2634750	2295616	124099	123033	112869	11942990	256387
000543	000543 Wenergy Co. Ltd_A	2008-12-31	2008	D Elec, Heat, Gas & Water	44 Elec, Heat Production & Supply	541638	3185371	9090214	985000	1845000	4918834	2820608	2728304	-95	41140	8479	3192530	479666
000543	000543 Wenergy Co. Ltd_A	2009-12-31	2009	D Elec, Heat, Gas & Water	44 Elec, Heat Production & Supply	537062	5059259	11294950	1463000	2261000	5690807	3325780	3212284	39492	139328	111476	7227630	860357
000543	000543 Wenergy Co. Ltd_A	2010-12-31	2010	D Elec, Heat, Gas & Water	44 Elec, Heat Production & Supply	189027	4922903	12701442	2130560	2765000	7378778	3784285	3762871	26871	192836	169976	5271920	377180
000543	000543 Wenergy Co. Ltd_A	2011-12-30	2011	D Elec, Heat, Gas & Water	44 Elec, Heat Production & Supply	321003	7946193	14781333	1380620	5703200	9859442	5150291	5128785	-132359	-76768	-91106	3903690	189132
000543	000543 Wenergy Co. Ltd_A	2012-12-31	2012	D Elec, Heat, Gas & Water	44 Elec, Heat Production & Supply	671325	13449367	20008156	2310000	7338138	13326472	10462837	9375713	565919	611773	540264	5913520	1941649
000543	000543 Wenergy Co. Ltd_A	2013-12-31	2013	D Elec, Heat, Gas & Water	44 Elec, Heat Production & Supply	1108408	14644551	21830259	1319000	5693135	11854638	12567774	10045632	2155468	2210031	1897604	7519660	3308018
000543	000543 Wenergy Co. Ltd_A	2014-12-31	2014	D Elec, Heat, Gas & Water	44 Elec, Heat Production & Supply	605330	13911919	22981630	559200	4802330	10467567	12866266	10354499	2093051	2100417	1632338	13522760	3535503
000543	000543 Wenergy Co. Ltd_A	2015-12-31	2015	D Elec, Heat, Gas & Water	44 Elec, Heat Production & Supply	706320	13130205	22779149	1935000	3524870	9678377	11297727	8704442	2437182	2489843	1980988	15164650	3185205
000543	000543 Wenergy Co. Ltd_A	2016-12-30	2016	D Elec, Heat, Gas & Water	44 Elec, Heat Production & Supply	1215200	12429098	27085553	3055683	4406410	12206971	10633471	9379245	1385978	1451157	1218263	13624910	1940543
000543	000543 Wenergy Co. Ltd_A	2017-12-29	2017	D Elec, Heat, Gas & Water	44 Elec, Heat Production & Supply	907752	13872359	26547647	3626895	5306663	12763481	12207433	11787255	130760	137764	79292	8987790	989442
000543	000543 Wenergy Co. Ltd_A	2018-12-28	2018	D Elec, Heat, Gas & Water	44 Elec, Heat Production & Supply	1551210	17171325	28899887	4346360	5557782	14504813	13416457	12610339	710104	714145	639664	8576000	1367348
000543	000543 Wenergy Co. Ltd_A	2019-12-31	2019	D Elec, Heat, Gas & Water	44 Elec, Heat Production & Supply	1209662	16206714	32899288	4611111	4744247	14659922	16092241	14695825	1264627	1285685	1058954	10518250	2667408
000543	000543 Wenergy Co. Ltd_A	2020-12-31	2020	D Elec, Heat, Gas & Water	44 Elec, Heat Production & Supply	1024236	15089904	33692017	4331808	2881041	14339048	16751999	15284385	1556892	1560569	1328756	9475490	2949740
000544	000544 Central Plains En-Port_A	2007-12-28	2007	D Elec, Heat, Gas & Water	46 Water Production & Supply	87079	99831	597048	120000	0	206347	231766	128591	84877	84897	57170	2923640	55529
000544	000544 Central Plains En-Port_A	2008-12-31	2008	D Elec, Heat, Gas & Water	46 Water Production & Supply	99040	84736	736566	150000	0	280960	255900	139964	84993	84911	64905	1589810	81657
000544	000544 Central Plains En-Port_A	2009-12-31	2009	D Elec, Heat, Gas & Water	46 Water Production & Supply	49819	132501	745094	70000	0	230766	289670	184529	81689	81686	58722	2778130	27680
000544	000544 Central Plains En-Port_A	2010-12-31	2010	D Elec, Heat, Gas & Water	46 Water Production & Supply	220426	140200	997023	50000	140000	408956	320385	195740	94385	94600	73739	3381720	138284
000544	000544 Central Plains En-Port_A	2011-12-30	2011	D Elec, Heat, Gas & Water	46 Water Production & Supply	377602	273915	1371620	100000	136000	697898	392887	238495	94646	95244	81655	2923640	39890
000544	000544 Central Plains En-Port_A	2012-12-31	2012	D Elec, Heat, Gas & Water	46 Water Production & Supply	173521	349372	1430213	79982	36000	653260	420149	287269	39387	59743	101231	2473640	78564
000544	000544 Central Plains En-Port_A	2013-12-31	2013	D Elec, Heat, Gas & Water	46 Water Production & Supply	171207	452297	1852445	220000	206860	1008095	490371	346165	41992	72098	59897	2996390	83877
000544	000544 Central Plains En-Port_A	2014-12-31	2014	D Elec, Heat, Gas & Water	46 Water Production & Supply	190317	653651	2295876	510000	206560	1392997	578278	394513	56741	79155	67960	3306270	167216
000544	000544 Central Plains En-Port_A	2015-12-31	2015	D Elec, Heat, Gas & Water	46 Water Production & Supply	368561	2248038	5338325	540000	468660	1423950	618194	524148	5560	56504	35287	5187100	438942
000544	000544 Central Plains En-Port_A	2016-12-30	2016	D Elec, Heat, Gas & Water	46 Water Production & Supply	914081	2868355	6203327	5000	520260	945259	936776	554862	213937	314986	298368	11293340	237943
000544	000544 Central Plains En-Port_A	2017-12-29	2017	D Elec, Heat, Gas & Water	46 Water Production & Supply	1053404	2943414	6760883	201000	404160	1185602	976302	604655	342270	342160	323403	9428450	354781
000544	000544 Central Plains En-Port_A	2018-12-28	2018	D Elec, Heat, Gas & Water	46 Water Production & Supply	1440340	3010884	9086848	879681	498360	3001074	1027015	581201	504461	504311	415459	4941650	281040
000544	000544 Central Plains En-Port_A	2019-12-31	2019	D Elec, Heat, Gas & Water	46 Water Production & Supply	1606909	3055376	10883605	603000	1516770	4448018	1739718	1013978	529629	528623	478040	6101520	770517
000544	000544 Central Plains En-Port_A	2020-12-31	2020	D Elec, Heat, Gas & Water	46 Water Production & Supply	2599667	2663820	16187706	1164682	4022009	9325365	2149746	1335817	622835	621467	517481	6832540	608247
000545	000545 Gpro Titanium_A	2007-12-28	2007	C Manufacturing	26 Chem. Materials & Chem. Products Manuf.	1124	159159	346111	173900	15300	325179	122801	67606	8004	18789	18789	1862530	12967
000545	000545 Gpro Titanium_A	2008-12-31	2008	C Manufacturing	26 Chem. Materials & Chem. Products Manuf.	183	145503	353319	154650	15300	329065	136398	73888	3908	3322	3322	1020670	33475
000545	000545 Gpro Titanium_A	2009-12-31	2009	C Manufacturing	26 Chem. Materials & Chem. Products Manuf.	1025	4030	238653	99880	7300	230053	94074	49745	-21978	-15649	-15649	1685290	-34550
000545	000545 Gpro Titanium_A	2010-12-31	2010	C Manufacturing	26 Chem. Materials & Chem. Products Manuf.	940	78048	223561	0	0	262300	93543	46983	-53700	-47339	-47339	1468500	5262
000545	000545 Gpro Titanium_A	2011-12-30	2011	C Manufacturing	26 Chem. Materials & Chem. Products Manuf.	29	75938	195528	0	0	241828	94724	48778	-5412	-5560	-5560	985860	12159
000545	000545 Gpro Titanium_A	2012-12-31	2012	C Manufacturing	26 Chem. Materials & Chem. Products Manuf.	214497	599670	1168897	250000	0	509831	1088052	876235	91848	100308	86308	981110	63859
000545	000545 Gpro Titanium_A	2013-12-31	2013	C Manufacturing	26 Chem. Materials & Chem. Products Manuf.	220637	570702	1173427	110000	0	419435	842142	678701	58038	109627	94925	2870380	164953
000545	000545 Gpro Titanium_A	2014-12-31	2014	C Manufacturing	26 Chem. Materials & Chem. Products Manuf.	194683	550943	2114500	30000	0	490547	734944	634666	18957	45024	41698	5188460	79133
000545	000545 Gpro Titanium_A	2015-12-31	2015	C Manufacturing	26 Chem. Materials & Chem. Products Manuf.	265562	593909	2524832	180000	0	759609	709872	600198	109716	153394	131182	8930840	67372
000545	000545 Gpro Titanium_A	2016-12-30	2016	C Manufacturing	26 Chem. Materials & Chem. Products Manuf.	166612	1260973	2695953	334791	0	792915	1046073	858730	126411	140654	120804	5733500	-129398
000545	000545 Gpro Titanium_A	2017-12-29	2017	C Manufacturing	26 Chem. Materials & Chem. Products Manuf.	563215	1223027	2752235	295739	0	748358	1741006	1320006	203835	202981	165828	5003240	256583
000545	000545 Gpro Titanium_A	2018-12-28	2018	C Manufacturing	26 Chem. Materials & Chem. Products Manuf.	291403	1176831	3126617	671790	0	1073461	1854622	1496402	112255	112050	102045	3088790	-350961
000545	000545 Gpro Titanium_A	2019-12-31	2019	C Manufacturing	26 Chem. Materials & Chem. Products Manuf.	223085	1177485	3091204	567204	0	1014687	1884878	1560732	42988	42634	25011	2999970	-2104
000545	000545 Gpro Titanium_A	2020-12-31	2020	C Manufacturing	26 Chem. Materials & Chem. Products Manuf.	359969	1124876	2887706	526366	0	1080782	1834093	1677678	-261229	-262534	-250223	3434180	177694
000546	000546 JYC_A	2007-12-28	2007	N Water, Environment & Utilities	77 Ecological Protection and Environmental	87731	588	595367	55495	41000	351208	125857	73702	28629	28508	19051	1593360	21071
000546	000546 JYC_A	2008-12-31	2008	N Water, Environment & Utilities	77 Ecological Protection and Environmental	45274	966	565889	49895	0	434303	5407	3141	-25715	-24132	-21396	1203500	-44694
000546	000546 JYC_A	2009-12-31	2009	N Water, Environment & Utilities	77 Ecological Protection and Environmental	38236	1115	406806	34075	0	255547	320925	268274	31285	30164	18988	2396820	33116
000546	000546 JYC_A	2010-12-31	2010	N Water, Environment & Utilities	77 Ecological Protection and Environmental	61510	1706	485698	24895	40000	329651	79463	53611	5775	4716	1822	2220530	3779
000546	000546 JYC_A	2011-12-30	2011	N Water, Environment & Utilities	77 Ecological Protection and Environmental	24327	2270	424173	4895	0	248205	175650	126289	12272	27182	22219	1174680	29169
000546	000546 JYC_A	2012-12-31	2012	N Water, Environment & Utilities	77 Ecological Protection and Environmental	62834	15696	422921	4895	3000	242621	118781	82187	12099	11873	5408	1210280	63273
000546	000546 JYC_A	2013-12-31	2013	N Water, Environment & Utilities	77 Ecological Protection and Environmental	168429	2328067	3883858	381395	323500	2414553	1592038	1191427	247835	279985	230122	1027210	323373
000546	000546 JYC_A	2014-12-31	2014	N Water, Environment & Utilities	77 Ecological Protection and Environmental	131239	2780283	4089621	638895	310000	2376983	1373470	978516	199650	285105	244985	4566090	165478
000546	000546 JYC_A	2015-12-31	2015	N Water, Environment & Utilities	77 Ecological Protection and Environmental	190200	2433244	4381494	739195	344560	2384622	1865237	1243139	312061	351543	289449	7971210	286607
000546	000546 JYC_A	2016-12-30	2016	N Water, Environment & Utilities	77 Ecological Protection and Environmental	405957	2826654	5119967	704295	507513	2790017	2164082	1364276	379876	417856	327812	6738070	-24081
000546	000546 JYC_A	2017-12-29	2017	N Water, Environment & Utilities	77 Ecological Protection and Environmental	608999	3351402	7990549	1063895	597771	4123981	5073361	4131502	470461	494336	401941	12756400	295442
000546	000546 JYC_A	2018-12-28	2018	N Water, Environment & Utilities	77 Ecological Protection and Environmental	629088	3652215	8415360	1385685	273952	4155317	7974016	6782338	535406	570714	445228	6188820	540786
000546	000546 JYC_A	2019-12-31	2019	N Water, Environment & Utilities	77 Ecological Protection and Environmental	626977	4013787	9150861	1688783	268111	4250034	8171198	6976679	564000	683373	578932	7217910	641766
000546	000546 JYC_A	2020-12-31	2020	N Water, Environment & Utilities	77 Ecological Protection and Environmental	562095	4033850	9805812	2291940	483246	4512124	8671489	7395320	422206	566414	483133	5374130	562890
000547	000547 Addsino_A	2007-12-28	2007	C Manufacturing	39 Computer, Telecom & Related Equip. Manuf	142829	134164	2221430	312900	0	447246	437044	296367	54864	56558	42137	2984680	116308
000547	000547 Addsino_A	2008-12-31	2008	C Manufacturing	39 Computer, Telecom & Related Equip. Manuf	152511	128667	1394364	305000	0	453005	405581	268593	65291	66001	53697	1060180	55183
000547	000547 Addsino_A	2009-12-31	2009	C Manufacturing	39 Computer, Telecom & Related Equip. Manuf	282022	116466	1697568	406500	0	510952	383935	243990	51164	118496	92412	2345630	85628
000547	000547 Addsino_A	2010-12-31	2010	C Manufacturing	39 Computer, Telecom & Related Equip. Manuf	188442	128037	1874370	276000	0	525805	447049	289731	61569	63894	51640	3454780	98828
000547	000547 Addsino_A	2011-12-30	2011	C Manufacturing	39 Computer, Telecom & Related Equip. Manuf	798581	89166	2180264	207500	0	532150	408754	236684	141678	144491	134129	2597400	58517
000547	000547 Addsino_A	2012-12-31	2012	C Manufacturing	39 Computer, Telecom & Related Equip. Manuf	648372	87639	2585019	0	0	823471	423557	251675	160685	160283	146656	2863630	7129
000547	000547 Addsino_A	2013-12-31	2013	C Manufacturing	39 Computer, Telecom & Related Equip. Manuf	534712	153240	2837296	100000	0	1059197	536150	355019	156638	162507	156571	3331160	-112613
000547	000547 Addsino_A	2014-12-31	2014	C Manufacturing	39 Computer, Telecom & Related Equip. Manuf	203316	12337	570714	0	0	124950	364702	136318	118974	122990	109738	12730020	31808
000547	000547 Addsino_A	2015-12-31	2015	C Manufacturing	39 Computer, Telecom & Related Equip. Manuf	2464484	242907	6896652	100000	0	1331505	1347496	760090	262714	267214	233475	27234430	174115
000547	000547 Addsino_A	2016-12-30	2016	C Manufacturing	39 Computer, Telecom & Related Equip. Manuf	2277269	420863	6945476	130000	0	1551292	2042100	1249640	323457	329231	279570	22016290	176564
000547	000547 Addsino_A	2017-12-29	2017	C Manufacturing	39 Computer, Telecom & Related Equip. Manuf	2132729	630941	7822769	141395	0	2016037	2490900	1572799	355202	363887	319418	15482880	180203
000547	000547 Addsino_A	2018-12-28	2018	C Manufacturing	39 Computer, Telecom & Related Equip. Manuf	1909150	615658	9327666	465124	0	2100218	3515797	2369844	569351	550562	507683	11833270	186703
000547	000547 Addsino_A	2019-12-31	2019	C Manufacturing	39 Computer, Telecom & Related Equip. Manuf	1687863	707468	10860990	722541	0	2671699	4039258	2557169	794504	793337	722551	16410040	38796
000547	000547 Addsino_A	2020-12-31	2020	C Manufacturing	39 Computer, Telecom & Related Equip. Manuf	1993950	677708	12435488	421044	0	3090665	4436048	2768192	957878	956282	873150	44149100	194808
000548	000548 HIG_A	2007-12-28	2007	G Transportation, Warehouse & Post	54 Road Transportation	288406	348108	2048941	268000	30000	609724	467351	97411	270187	301798	202242	7178720	-497229
000548	000548 HIG_A	2008-12-31	2008	G Transportation, Warehouse & Post	54 Road Transportation	355251	333652	2077361	300000	29000	689925	219875	66718	53987	60403	46401	1737270	101285
000548	000548 HIG_A	2009-12-31	2009	G Transportation, Warehouse & Post	54 Road Transportation	349011	293212	2112215	325000	0	699977	221781	66546	114513	141517	115511	4987170	-30014
000548	000548 HIG_A	2010-12-31	2010	G Transportation, Warehouse & Post	54 Road Transportation	413898	281732	2204541	236000	157000	725952	333593	129528	133839	135194	98792	3569390	3236
000548	000548 HIG_A	2011-12-30	2011	G Transportation, Warehouse & Post	54 Road Transportation	317201	283378	2073908	110000	0	574612	270057	78971	85277	85989	67558	1916990	115116
000548	000548 HIG_A	2012-12-31	2012	G Transportation, Warehouse & Post	54 Road Transportation	408712	263303	2160135	160000	68000	631176	231622	71684	42963	57230	40543	2156610	70540
000548	000548 HIG_A	2013-12-31	2013	G Transportation, Warehouse & Post	54 Road Transportation	256694	244167	1942249	125000	50000	443972	221424	77321	30304	28892	19633	2605910	101038
000548	000548 HIG_A	2014-12-31	2014	G Transportation, Warehouse & Post	54 Road Transportation	224590	258008	1942364	110000	0	425423	205684	72763	30248	26368	19400	3828990	246366
000548	000548 HIG_A	2015-12-31	2015	G Transportation, Warehouse & Post	54 Road Transportation	247736	234078	2058392	90000	0	562157	182880	71885	18262	18878	7462	6015550	78649
000548	000548 HIG_A	2016-12-30	2016	G Transportation, Warehouse & Post	54 Road Transportation	550939	296829	2374979	1000	0	828731	211481	87003	16534	78968	50013	4038660	233658
000548	000548 HIG_A	2017-12-29	2017	G Transportation, Warehouse & Post	54 Road Transportation	516193	308586	2081334	1000	0	447133	970869	640463	163408	163560	122077	3324780	264982
000548	000548 HIG_A	2018-12-28	2018	G Transportation, Warehouse & Post	54 Road Transportation	481782	281315	2132242	1000	0	494677	298670	121335	59817	59850	30828	2186570	65064
000548	000548 HIG_A	2019-12-31	2019	G Transportation, Warehouse & Post	54 Road Transportation	354049	269047	2278400	0	0	605113	287804	110615	72310	72489	45706	2091710	-68901
000548	000548 HIG_A	2020-12-31	2020	G Transportation, Warehouse & Post	54 Road Transportation	412934	219926	2263689	150181	0	469783	436042	280211	105155	105885	83621	2021820	-121326
000550	000550 JMC_A	2007-12-28	2007	C Manufacturing	36 Automobile Manufacturing	2106912	1547259	6124355	39609	9088	2509066	8455549	6359447	857218	860458	775460	14390650	842642
000550	000550 JMC_A	2008-12-31	2008	C Manufacturing	36 Automobile Manufacturing	1511608	2068568	5963778	38669	8056	1812688	8587034	6645062	737673	902397	797378	5583170	182078
000550	000550 JMC_A	2009-12-31	2009	C Manufacturing	36 Automobile Manufacturing	3913823	1986616	8294346	25000	7601	3347493	10433205	7706608	1236400	1243644	1080152	15959430	3114474
000550	000550 JMC_A	2010-12-31	2010	C Manufacturing	36 Automobile Manufacturing	5813162	2258976	11237715	24570	6939	4995120	15767897	11696388	2041724	2033377	1747016	20867670	2717657
000550	000550 JMC_A	2011-12-30	2011	C Manufacturing	36 Automobile Manufacturing	5384977	2279964	11865257	0	6189	4438137	17456999	13143861	2029195	2127251	1900831	14525870	1147508
000550	000550 JMC_A	2012-12-31	2012	C Manufacturing	36 Automobile Manufacturing	5559693	2302071	13111354	0	5762	4922104	17474707	13107627	1717225	1895244	1539812	14204680	2265957
000550	000550 JMC_A	2013-12-31	2013	C Manufacturing	36 Automobile Manufacturing	6479972	4288128	16484699	0	5190	7310700	20889706	15523061	1748965	1922575	1714108	20978490	3146615
000550	000550 JMC_A	2014-12-31	2014	C Manufacturing	36 Automobile Manufacturing	8970278	4454246	19496528	0	4808	8898099	25537290	19098715	1851977	2429295	2107852	24185870	4190066
000550	000550 JMC_A	2015-12-31	2015	C Manufacturing	36 Automobile Manufacturing	8848040	4686764	21050726	0	4678	9069584	24527893	18131135	1801908	2509604	2222061	23353000	1924814
000550	000550 JMC_A	2016-12-30	2016	C Manufacturing	36 Automobile Manufacturing	11666685	5588363	24493789	0	4543	12084553	26633949	20612723	954332	1481591	1318016	19962020	4593393
000550	000550 JMC_A	2017-12-29	2017	C Manufacturing	36 Automobile Manufacturing	11137723	6036512	26383761	0	3851	13811359	31345747	25045090	128583	761823	690938	12052530	674814
000550	000550 JMC_A	2018-12-28	2018	C Manufacturing	36 Automobile Manufacturing	7616880	5678635	23396529	0	3595	13012032	28249340	24409547	-198266	39640	91833	8996930	-101591
000550	000550 JMC_A	2019-12-31	2019	C Manufacturing	36 Automobile Manufacturing	8937937	5714490	24298529	0	3198	13801965	29173636	24530857	-110593	104985	147812	9023160	2736867
000550	000550 JMC_A	2020-12-31	2020	C Manufacturing	36 Automobile Manufacturing	11121955	5164261	28185185	500000	2564	17198711	33095734	27518510	612777	451658	550699	12850660	3698343
000551	000551 CTS_A	2007-12-28	2007	S Conglomeration	90 Conglomeration	433757	370775	1910770	326850	20000	999301	1660572	1248025	123754	126131	104460	2489780	65948
000551	000551 CTS_A	2008-12-31	2008	S Conglomeration	90 Conglomeration	354238	521115	1894227	315000	0	963319	1678895	1250186	89322	103571	84707	1075680	94906
000551	000551 CTS_A	2009-12-31	2009	S Conglomeration	90 Conglomeration	461570	560715	2047658	374500	10000	1054083	1726004	1334942	131552	149045	122532	2591310	151790
000551	000551 CTS_A	2010-12-31	2010	S Conglomeration	90 Conglomeration	521230	835954	2982359	349090	48000	1387979	2253137	1799419	116247	130825	113806	4632930	141646
000551	000551 CTS_A	2011-12-30	2011	S Conglomeration	90 Conglomeration	586542	779683	3163712	502500	0	1515052	2486799	1972094	61715	99849	84724	2389810	76643
000551	000551 CTS_A	2012-12-31	2012	S Conglomeration	90 Conglomeration	452878	868452	3232206	506500	0	1579263	2015660	1558551	13391	48217	39322	2792560	113545
000551	000551 CTS_A	2013-12-31	2013	S Conglomeration	90 Conglomeration	565991	968532	3423981	497000	0	1704579	2233735	1688364	80066	107872	93079	3752750	209274
000551	000551 CTS_A	2014-12-31	2014	S Conglomeration	90 Conglomeration	474924	954548	3282010	460600	0	1519717	2273291	1694251	67761	97873	78559	4000800	90244
000551	000551 CTS_A	2015-12-31	2015	S Conglomeration	90 Conglomeration	495726	895151	3318191	530600	0	1599682	2150122	1610077	42575	75275	62149	5289060	148462
000551	000551 CTS_A	2016-12-30	2016	S Conglomeration	90 Conglomeration	767547	831999	4011115	589100	0	1952397	2282154	1683348	97063	125374	107173	4220850	200610
000551	000551 CTS_A	2017-12-29	2017	S Conglomeration	90 Conglomeration	816704	844701	4217486	606600	0	2094784	2590506	1924392	150270	157487	134994	3300660	173585
000551	000551 CTS_A	2018-12-28	2018	S Conglomeration	90 Conglomeration	856134	805017	4379789	629710	0	2224952	2983726	2291766	177817	175708	156020	2324470	250221
000551	000551 CTS_A	2019-12-31	2019	S Conglomeration	90 Conglomeration	940340	940542	4638704	601815	0	2243625	3237263	2494217	216631	215375	196486	2672540	282617
000551	000551 CTS_A	2020-12-31	2020	S Conglomeration	90 Conglomeration	993161	912887	5000387	577019	0	2348610	3213346	2523060	225951	226119	203563	3268660	206102
000552	000552 JYCE_A	2007-12-28	2007	B Mining	06 Coal Mining and Washing	20407	241907	444083	34744	0	131237	284139	167070	64776	70233	61170	2634250	44109
000552	000552 JYCE_A	2008-12-31	2008	B Mining	06 Coal Mining and Washing	619	230806	500320	19368	0	100661	405864	272137	73651	84440	71715	873340	36342
000552	000552 JYCE_A	2009-12-31	2009	B Mining	06 Coal Mining and Washing	100767	204198	585610	13900	0	176929	533608	419683	45588	52784	53293	3153640	156233
000552	000552 JYCE_A	2010-12-31	2010	B Mining	06 Coal Mining and Washing	180569	179567	624160	0	0	189545	775884	618674	68518	68066	56546	3761950	175358
000552	000552 JYCE_A	2011-12-30	2011	B Mining	06 Coal Mining and Washing	255412	905080	3837814	0	0	2110921	4375822	2841856	588250	599454	444466	2173570	608660
000552	000552 JYCE_A	2012-12-31	2012	B Mining	06 Coal Mining and Washing	870002	808595	5083116	1152000	0	2916956	4055620	2823754	555707	561771	447351	3311940	105867
000552	000552 JYCE_A	2013-12-31	2013	B Mining	06 Coal Mining and Washing	880248	784661	5734915	1017000	0	3128509	3724295	2697618	497424	503035	428442	7203290	461800
000552	000552 JYCE_A	2014-12-31	2014	B Mining	06 Coal Mining and Washing	820743	736591	6301908	1237000	300000	3592955	3303486	2430249	364215	365922	332006	7260800	21652
000552	000552 JYCE_A	2015-12-31	2015	B Mining	06 Coal Mining and Washing	2085748	3411017	9257574	544000	0	3134552	2646877	2069997	186590	196808	180210	11526330	-21760
000552	000552 JYCE_A	2016-12-30	2016	B Mining	06 Coal Mining and Washing	1671462	3061307	9041495	529000	0	2758519	2977581	2361814	243737	257241	222468	8667620	488064
000552	000552 JYCE_A	2017-12-29	2017	B Mining	06 Coal Mining and Washing	2551202	3119605	9811945	510000	0	2941614	3980608	2651734	761381	675255	552829	8050140	609185
000552	000552 JYCE_A	2018-12-28	2018	B Mining	06 Coal Mining and Washing	2649807	3217999	10237647	480000	0	2836581	4092312	2917810	672962	689226	573500	5854650	526022
000552	000552 JYCE_A	2019-12-31	2019	B Mining	06 Coal Mining and Washing	2503276	3333603	10958435	410000	0	3180560	4064724	2930271	607658	613021	520096	5900390	463357
000552	000552 JYCE_A	2020-12-31	2020	B Mining	06 Coal Mining and Washing	5308866	3270863	13542824	120131	0	5008806	3687175	2571043	531290	528542	445445	7341180	638604
000553	000553 ADAMA_A	2007-12-28	2007	C Manufacturing	26 Chem. Materials & Chem. Products Manuf.	452406	403368	1740712	334980	90000	790976	1648351	1398589	57540	51727	44094	5278600	271647
000553	000553 ADAMA_A	2008-12-31	2008	C Manufacturing	26 Chem. Materials & Chem. Products Manuf.	562832	781010	2049482	187000	297560	933093	2217343	1616018	246969	220160	154917	2435110	352801
000553	000553 ADAMA_A	2009-12-31	2009	C Manufacturing	26 Chem. Materials & Chem. Products Manuf.	474461	778661	2039071	39899	579560	938718	1650444	1409018	30193	30791	19192	3837760	188264
000553	000553 ADAMA_A	2010-12-31	2010	C Manufacturing	26 Chem. Materials & Chem. Products Manuf.	207944	707042	2113217	101186	459560	966693	1570114	1323951	29642	31756	23444	3824270	82113
000553	000553 ADAMA_A	2011-12-30	2011	C Manufacturing	26 Chem. Materials & Chem. Products Manuf.	219588	1114277	2292650	293139	507560	1127183	1901076	1597065	73162	76770	53807	2228440	175416
000553	000553 ADAMA_A	2012-12-31	2012	C Manufacturing	26 Chem. Materials & Chem. Products Manuf.	175181	1308629	2405494	355709	80000	1140639	2345147	1952407	145865	142659	104427	2457020	233590
000553	000553 ADAMA_A	2013-12-31	2013	C Manufacturing	26 Chem. Materials & Chem. Products Manuf.	414066	1324222	2708271	359220	296090	1161829	3078467	2346340	442172	434370	319980	5532180	799702
000553	000553 ADAMA_A	2014-12-31	2014	C Manufacturing	26 Chem. Materials & Chem. Products Manuf.	423348	1248826	2934300	75000	431590	926904	3131186	2192274	666919	668666	491284	6653260	699174
000553	000553 ADAMA_A	2015-12-31	2015	C Manufacturing	26 Chem. Materials & Chem. Products Manuf.	406098	1684051	2977268	20000	343590	879886	2169937	1729417	183323	189025	141956	5209560	276090
000553	000553 ADAMA_A	2016-12-30	2016	C Manufacturing	26 Chem. Materials & Chem. Products Manuf.	3841547	6797889	36492512	748163	1002177	19574718	22070405	14923776	832903	830773	754579	6996550	4237145
000553	000553 ADAMA_A	2017-12-29	2017	C Manufacturing	26 Chem. Materials & Chem. Products Manuf.	7868858	6141490	39613922	2280912	514320	20835909	23819568	15403887	1678573	1668002	1545879	35661550	3958389
000553	000553 ADAMA_A	2018-12-28	2018	C Manufacturing	26 Chem. Materials & Chem. Products Manuf.	6400190	7263866	44135063	1122774	235819	21390201	26867308	18043111	3319356	3299137	2447876	21737670	2299153
000553	000553 ADAMA_A	2019-12-31	2019	C Manufacturing	26 Chem. Materials & Chem. Products Manuf.	4348588	6939610	45288940	2009882	927159	22917275	27563239	18679512	529700	451572	277041	23530670	843487
000553	000553 ADAMA_A	2020-12-31	2020	C Manufacturing	26 Chem. Materials & Chem. Products Manuf.	3863886	6576116	46801034	1205498	2387628	25367119	28444833	20071035	538034	575212	352753	17583700	2023015
000554	000554 TSPC_A	2007-12-28	2007	F Wholesale & Retail	51 Wholesale	226545	445944	1052906	4500	0	102752	2760197	2474300	133771	126662	71497	5966650	162766
000554	000554 TSPC_A	2008-12-31	2008	F Wholesale & Retail	51 Wholesale	150087	434000	964538	0	0	62154	2906930	2554646	213162	202667	143666	2081840	136665
000554	000554 TSPC_A	2009-12-31	2009	F Wholesale & Retail	51 Wholesale	71387	449141	894193	0	0	33914	2889993	2729985	29822	25636	8519	3952120	-9024
000554	000554 TSPC_A	2010-12-31	2010	F Wholesale & Retail	51 Wholesale	143808	391335	949389	0	0	77324	3123670	2935356	15737	12145	7202	4134820	115090
000554	000554 TSPC_A	2011-12-30	2011	F Wholesale & Retail	51 Wholesale	120586	380444	933114	0	0	51842	3870429	3646573	21230	9555	9207	3312670	50123
000554	000554 TSPC_A	2012-12-31	2012	F Wholesale & Retail	51 Wholesale	75524	336629	997247	0	0	99090	3838214	3624744	36607	32895	23701	2370310	130929
000554	000554 TSPC_A	2013-12-31	2013	F Wholesale & Retail	51 Wholesale	90108	383603	1127210	0	0	214450	3824818	3624824	31913	22020	12553	2375120	167517
000554	000554 TSPC_A	2014-12-31	2014	F Wholesale & Retail	51 Wholesale	64623	410648	1117913	50000	0	199465	3911810	3671956	17075	11247	6419	4105970	-14406
000554	000554 TSPC_A	2015-12-31	2015	F Wholesale & Retail	51 Wholesale	18937	439588	1062564	40000	0	148573	2940088	2708935	14216	8234	3807	5947410	44845
000554	000554 TSPC_A	2016-12-30	2016	F Wholesale & Retail	51 Wholesale	16850	464797	1085987	40000	0	167337	2767332	2517028	21784	19446	4653	5322380	69085
000554	000554 TSPC_A	2017-12-29	2017	F Wholesale & Retail	51 Wholesale	89109	493307	1165776	40000	0	244279	2718944	2476096	8583	3822	2847	3908850	162920
000554	000554 TSPC_A	2018-12-28	2018	F Wholesale & Retail	51 Wholesale	86433	544995	1268717	60000	0	365158	3077523	2808656	10384	2668	2053	2461660	92415
000554	000554 TSPC_A	2019-12-31	2019	F Wholesale & Retail	51 Wholesale	35043	562546	1318443	0	0	408822	2924590	2641074	22750	17257	6061	2355890	88263
000554	000554 TSPC_A	2020-12-31	2020	F Wholesale & Retail	51 Wholesale	229338	534612	1486065	0	0	569032	2423786	2150234	12495	11294	7413	2120300	254675
000555	000555 Digital China Information_A	2007-12-28	2007	I Information Technology & Software	65 Software and Info. Technology Services	14	8	30819	58397	0	156576	7943	7148	-6478	3345	3345	798430	6
000555	000555 Digital China Information_A	2008-12-31	2008	I Information Technology & Software	65 Software and Info. Technology Services	17	8	33191	0	0	158760	20616	18473	-3632	188	188	367040	6
000555	000555 Digital China Information_A	2009-12-31	2009	I Information Technology & Software	65 Software and Info. Technology Services	5074	3	23259	0	0	156781	4909	4167	-11335	-7953	-7953	817460	-38943
000555	000555 Digital China Information_A	2010-12-31	2010	I Information Technology & Software	65 Software and Info. Technology Services	54540	59	59482	0	0	189337	85556	84545	3668	3667	3667	943430	8531
000555	000555 Digital China Information_A	2011-12-30	2011	I Information Technology & Software	65 Software and Info. Technology Services	22266	72	22735	0	0	151972	99867	97074	614	618	618	521110	7856
000555	000555 Digital China Information_A	2012-12-31	2012	I Information Technology & Software	65 Software and Info. Technology Services	1090151	171376	5660345	650402	0	3959239	7833132	6587260	342366	379470	314098	605390	189462
000555	000555 Digital China Information_A	2013-12-31	2013	I Information Technology & Software	65 Software and Info. Technology Services	1568106	188557	6032824	1224392	0	4109122	7713438	6528599	228203	280189	242305	10970080	161090
000555	000555 Digital China Information_A	2014-12-31	2014	I Information Technology & Software	65 Software and Info. Technology Services	1702373	167644	6403363	762693	240000	3441849	6559008	5357410	307893	330951	287125	17391770	503134
000555	000555 Digital China Information_A	2015-12-31	2015	I Information Technology & Software	65 Software and Info. Technology Services	1895819	144077	7371661	1006474	0	4071152	6712856	5326163	421582	458056	371987	38639880	78387
000555	000555 Digital China Information_A	2016-12-30	2016	I Information Technology & Software	65 Software and Info. Technology Services	1747990	536505	9498234	1153902	0	4821056	8014313	6448551	308086	325683	255126	20453650	564212
000555	000555 Digital China Information_A	2017-12-29	2017	I Information Technology & Software	65 Software and Info. Technology Services	1780637	628995	10719794	1446820	65000	5764092	8187057	6484786	380946	382500	318132	11320320	343643
000555	000555 Digital China Information_A	2018-12-28	2018	I Information Technology & Software	65 Software and Info. Technology Services	1518051	532791	10696306	1666083	45059	5672620	9077345	7386438	88011	78617	47270	8998450	237248
000555	000555 Digital China Information_A	2019-12-31	2019	I Information Technology & Software	65 Software and Info. Technology Services	1448892	490713	10755502	952480	0	5433178	10146008	8261730	467527	439917	381553	14371350	289968
000555	000555 Digital China Information_A	2020-12-31	2020	I Information Technology & Software	65 Software and Info. Technology Services	1941313	453058	12051863	722280	0	6365995	10685977	8859604	505680	517460	466383	15124420	321857
000557	000557 Western Venture_A	2007-12-28	2007	G Transportation, Warehouse & Post	53 Railway Transportation	34339	78884	390126	257303	6959	837624	30972	22979	-10810	17500	17630	4755360	22227
000557	000557 Western Venture_A	2008-12-31	2008	G Transportation, Warehouse & Post	53 Railway Transportation	30630	71883	347662	254961	7220	1064258	31904	20542	-44170	-269203	-269098	1777090	99
000557	000557 Western Venture_A	2009-12-31	2009	G Transportation, Warehouse & Post	53 Railway Transportation	433	1614	211616	80000	7341	410578	4104	3061	-154129	185023	184480	3334610	-9842
000557	000557 Western Venture_A	2010-12-31	2010	G Transportation, Warehouse & Post	53 Railway Transportation	294	1260	124515	0	7596	404511	0	0	-91874	-91953	-91953	4802940	-2690
000557	000557 Western Venture_A	2011-12-30	2011	G Transportation, Warehouse & Post	53 Railway Transportation	4266	257	106982	0	7851	618176	0	0	-40935	-231197	-231197		3972
000557	000557 Western Venture_A	2012-12-31	2012	G Transportation, Warehouse & Post	53 Railway Transportation	262224	1665	287538	0	0	151067	3765	2028	143563	365430	365430		-54089
000557	000557 Western Venture_A	2013-12-31	2013	G Transportation, Warehouse & Post	53 Railway Transportation	224618	1763	292941	0	0	152937	10694	3130	4228	4227	3533		-14233
000557	000557 Western Venture_A	2014-12-31	2014	G Transportation, Warehouse & Post	53 Railway Transportation	215259	19672	275954	0	0	134891	8386	3214	402	1766	1059	4336370	-2878
[truncated: 45,631 more rows]
